# Supplementary material for: Azithromycin Attenuates Pseudomonas-Induced Lung Inflammation by Targeting Bacterial Proteins Secreted in the Cultured Medium
Source: Front Immunol. 2016 Nov 15;7:499. doi: 10.3389/fimmu.2016.00499 (PMC5108761; doi:10.3389/fimmu.2016.00499)
Supplement: Table S1 — Proteins identified by analyzing supernatants of culture media collected from Pseudomonas aeruginosa cultured in the absence (PAO1; n = 3) or in the presence of pretreatment with azithromycin (PAO1 + AZM; n = 3). SpC, spectral count; aSPC, average spectral count; sSPC, spectral count sum; tot SpC, total spectral count. [file Data_Sheet_1.XLS]

## Sheet: Supplementary Table 1
Protein annotation				SpC						aSpC		sSpC		tot SpC
Uniprot ID	MW [kDa]	pI	Protein name	PAO1_1	PAO1_2	PAO1_3	PAO1+AZM_1	PAO1+AZM_2	PAO1+AZM_3	PAO1	PAO1+AZM	PAO1	PAO1+AZM
G3XD33	20.89	4.58	Heme acquisition protein HasAp OS=Pseudomonas aeruginosa (strain ATCC 15692 / PAO1 / 1C / PRS 101 / LMG 12228) GN=hasAp PE=1 SV=1	80	73	45	18	17	16	66	17	198	51	249
Q9I0L5	45.548	5.24	Isocitrate dehydrogenase [NADP] OS=Pseudomonas aeruginosa (strain ATCC 15692 / PAO1 / 1C / PRS 101 / LMG 12228) GN=icd PE=3 SV=1	19	13	13	22	23	27	15	24	45	72	117
P30718	57.05	5.14	60 kDa chaperonin OS=Pseudomonas aeruginosa (strain ATCC 15692 / PAO1 / 1C / PRS 101 / LMG 12228) GN=groL PE=1 SV=3	9	11	10	28	17	13	10	19.3333	30	58	88
G3XDA1	48.273	6.02	Exoenzyme S OS=Pseudomonas aeruginosa (strain ATCC 15692 / PAO1 / 1C / PRS 101 / LMG 12228) GN=exoS PE=4 SV=1	0	0	0	33	29	25	0	29	0	87	87
Q9I130	33.941	10.02	Uncharacterized protein OS=Pseudomonas aeruginosa (strain ATCC 15692 / PAO1 / 1C / PRS 101 / LMG 12228) GN=PA2452 PE=4 SV=1	17	15	12	16	13	12	14.6667	13.6667	44	41	85
Q9I788	48.485	5.86	Exoenzyme T OS=Pseudomonas aeruginosa (strain ATCC 15692 / PAO1 / 1C / PRS 101 / LMG 12228) GN=exoT PE=1 SV=1	0	0	0	29	24	31	0	28	0	84	84
Q9HV43	68.361	4.92	Chaperone protein DnaK OS=Pseudomonas aeruginosa (strain ATCC 15692 / PAO1 / 1C / PRS 101 / LMG 12228) GN=dnaK PE=3 SV=1	6	9	6	22	20	21	7	21	21	63	84
P09591	43.342	5.38	Elongation factor Tu OS=Pseudomonas aeruginosa (strain ATCC 15692 / PAO1 / 1C / PRS 101 / LMG 12228) GN=tufA PE=3 SV=2	13	9	12	17	19	12	11.3333	16	34	48	82
Q9I5W4	100.093	6.57	Uncharacterized protein OS=Pseudomonas aeruginosa (strain ATCC 15692 / PAO1 / 1C / PRS 101 / LMG 12228) GN=PA0572 PE=4 SV=1	19	21	11	15	6	9	17	10	51	30	81
Q9I1L9	48.559	6.61	Dihydrolipoyl dehydrogenase OS=Pseudomonas aeruginosa (strain ATCC 15692 / PAO1 / 1C / PRS 101 / LMG 12228) GN=lpdV PE=1 SV=1	4	6	4	20	15	16	4.66667	17	14	51	65
G3XD11	21.561	9.03	PhoP/Q and low Mg2+ inducible outer membrane protein H1 OS=Pseudomonas aeruginosa (strain ATCC 15692 / PAO1 / 1C / PRS 101 / LMG 12228) GN=oprH PE=4 SV=1	9	6	9	12	12	15	8	13	24	39	63
Q9HWW1	25.178	5.12	Outer membrane protein OprG OS=Pseudomonas aeruginosa (strain ATCC 15692 / PAO1 / 1C / PRS 101 / LMG 12228) GN=oprG PE=1 SV=1	3	6	5	17	17	14	4.66667	16	14	48	62
Q9HWD2	77.735	5.16	Elongation factor G 1 OS=Pseudomonas aeruginosa (strain ATCC 15692 / PAO1 / 1C / PRS 101 / LMG 12228) GN=fusA PE=1 SV=1	4	5	4	13	15	15	4.33333	14.3333	13	43	56
Q9I1R3	29.291	9.07	Probable binding protein component of ABC transporter OS=Pseudomonas aeruginosa (strain ATCC 15692 / PAO1 / 1C / PRS 101 / LMG 12228) GN=PA2204 PE=4 SV=1	8	11	6	10	9	12	8.33333	10.3333	25	31	56
P00282	15.998	6.92	Azurin OS=Pseudomonas aeruginosa (strain ATCC 15692 / PAO1 / 1C / PRS 101 / LMG 12228) GN=azu PE=1 SV=2	17	8	7	8	5	8	10.6667	7	32	21	53
Q9I6J1	40.604	7.44	Putrescine-binding periplasmic protein SpuD OS=Pseudomonas aeruginosa (strain ATCC 15692 / PAO1 / 1C / PRS 101 / LMG 12228) GN=spuD PE=1 SV=1	7	7	8	11	11	9	7.33333	10.3333	22	31	53
Q9I3D1	50.134	6.96	Dihydrolipoyl dehydrogenase OS=Pseudomonas aeruginosa (strain ATCC 15692 / PAO1 / 1C / PRS 101 / LMG 12228) GN=lpdG PE=3 SV=1	4	3	5	9	12	14	4	11.6667	12	35	47
Q9I636	78.611	5.72	Malate synthase G OS=Pseudomonas aeruginosa (strain ATCC 15692 / PAO1 / 1C / PRS 101 / LMG 12228) GN=glcB PE=3 SV=1	4	6	5	10	9	7	5	8.66667	15	26	41
Q9HWK6	48.183	6.95	Lysyl endopeptidase OS=Pseudomonas aeruginosa (strain ATCC 15692 / PAO1 / 1C / PRS 101 / LMG 12228) GN=prpL PE=1 SV=1	7	9	11	3	4	5	9	4	27	12	39
Q9HUD3	45.4	5.19	Malic enzyme OS=Pseudomonas aeruginosa (strain ATCC 15692 / PAO1 / 1C / PRS 101 / LMG 12228) GN=PA5046 PE=3 SV=1	4	5	4	10	6	8	4.33333	8	13	24	37
Q9I690	20.764	6.55	UPF0312 protein PA0423 OS=Pseudomonas aeruginosa (strain ATCC 15692 / PAO1 / 1C / PRS 101 / LMG 12228) GN=PA0423 PE=3 SV=1	9	7	6	8	4	3	7.33333	5	22	15	37
Q9I131	21.957	5.1	Uncharacterized protein OS=Pseudomonas aeruginosa (strain ATCC 15692 / PAO1 / 1C / PRS 101 / LMG 12228) GN=PA2451 PE=4 SV=1	7	10	5	5	3	4	7.33333	4	22	12	34
P72151	49.213	5.62	B-type flagellin OS=Pseudomonas aeruginosa (strain ATCC 15692 / PAO1 / 1C / PRS 101 / LMG 12228) GN=fliC PE=1 SV=2	8	4	4	9	4	4	5.33333	5.66667	16	17	33
P14165	47.664	6.96	Citrate synthase OS=Pseudomonas aeruginosa (strain ATCC 15692 / PAO1 / 1C / PRS 101 / LMG 12228) GN=gltA PE=3 SV=2	0	1	4	11	10	6	1.66667	9	5	27	32
P21175	39.744	5.82	Leucine-, isoleucine-, valine-, threonine-, and alanine-binding protein OS=Pseudomonas aeruginosa (strain ATCC 15692 / PAO1 / 1C / PRS 101 / LMG 12228) GN=braC PE=1 SV=2	3	2	3	10	8	6	2.66667	8	8	24	32
P53593	41.517	6.21	Succinyl-CoA ligase [ADP-forming] subunit beta OS=Pseudomonas aeruginosa (strain ATCC 15692 / PAO1 / 1C / PRS 101 / LMG 12228) GN=sucC PE=3 SV=2	2	4	0	10	6	7	2	7.66667	6	23	29
P53641	21.337	5.48	Superoxide dismutase [Fe] OS=Pseudomonas aeruginosa (strain ATCC 15692 / PAO1 / 1C / PRS 101 / LMG 12228) GN=sodB PE=3 SV=3	3	4	3	4	8	7	3.33333	6.33333	10	19	29
Q9I3F5	99.086	5.64	Aconitate hydratase A OS=Pseudomonas aeruginosa (strain ATCC 15692 / PAO1 / 1C / PRS 101 / LMG 12228) GN=acnA PE=3 SV=1	3	2	4	10	6	4	3	6.66667	9	20	29
P42512	79.943	6.23	Fe(3+)-pyochelin receptor OS=Pseudomonas aeruginosa (strain ATCC 15692 / PAO1 / 1C / PRS 101 / LMG 12228) GN=fptA PE=1 SV=1	3	3	4	5	5	7	3.33333	5.66667	10	17	27
Q9HX91	51.198	8.62	Uncharacterized protein PA3922 OS=Pseudomonas aeruginosa (strain ATCC 15692 / PAO1 / 1C / PRS 101 / LMG 12228) GN=PA3922 PE=1 SV=1	3	1	2	8	7	4	2	6.33333	6	19	25
G3XCX6	31.3	5.55	Type III secretion outer membrane protein PopN OS=Pseudomonas aeruginosa (strain ATCC 15692 / PAO1 / 1C / PRS 101 / LMG 12228) GN=popN PE=4 SV=1	0	0	0	10	9	5	0	8	0	24	24
G3XD89	79.254	6.46	Putative copper transport outer membrane porin OprC OS=Pseudomonas aeruginosa (strain ATCC 15692 / PAO1 / 1C / PRS 101 / LMG 12228) GN=oprC PE=3 SV=1	1	2	2	6	7	5	1.66667	6	5	18	23
Q9HV60	11.753	8.97	Uncharacterized protein OS=Pseudomonas aeruginosa (strain ATCC 15692 / PAO1 / 1C / PRS 101 / LMG 12228) GN=PA4739 PE=4 SV=1	4	2	3	6	2	6	3	4.66667	9	14	23
Q9I685	51.367	6.06	Adenosylhomocysteinase OS=Pseudomonas aeruginosa (strain ATCC 15692 / PAO1 / 1C / PRS 101 / LMG 12228) GN=ahcY PE=3 SV=1	2	2	2	5	6	6	2	5.66667	6	17	23
Q9HTL9	13.601	5.15	Uncharacterized protein OS=Pseudomonas aeruginosa (strain ATCC 15692 / PAO1 / 1C / PRS 101 / LMG 12228) GN=PA5339 PE=4 SV=1	1	1	0	10	8	1	0.666667	6.33333	2	19	21
P08308	38.084	6.6	Ornithine carbamoyltransferase, catabolic OS=Pseudomonas aeruginosa (strain ATCC 15692 / PAO1 / 1C / PRS 101 / LMG 12228) GN=arcB PE=1 SV=3	0	0	0	8	5	7	0	6.66667	0	20	20
Q9HVW4	23.745	9.14	Uncharacterized protein OS=Pseudomonas aeruginosa (strain ATCC 15692 / PAO1 / 1C / PRS 101 / LMG 12228) GN=PA4453 PE=4 SV=1	3	3	1	4	2	7	2.33333	4.33333	7	13	20
Q9HY79	18.541	5.17	Ferroxidase OS=Pseudomonas aeruginosa (strain ATCC 15692 / PAO1 / 1C / PRS 101 / LMG 12228) GN=bfrB PE=1 SV=1	0	3	3	5	5	4	2	4.66667	6	14	20
Q9I456	45.534	6.11	Probable outer membrane protein OS=Pseudomonas aeruginosa (strain ATCC 15692 / PAO1 / 1C / PRS 101 / LMG 12228) GN=PA1288 PE=4 SV=1	0	0	1	8	6	5	0.333333	6.33333	1	19	20
Q9HXZ5	45.167	5.2	Enolase OS=Pseudomonas aeruginosa (strain ATCC 15692 / PAO1 / 1C / PRS 101 / LMG 12228) GN=eno PE=3 SV=1	2	1	0	6	4	6	1	5.33333	3	16	19
O52762	55.555	6.7	Catalase OS=Pseudomonas aeruginosa (strain ATCC 15692 / PAO1 / 1C / PRS 101 / LMG 12228) GN=katA PE=1 SV=1	1	1	2	7	5	2	1.33333	4.66667	4	14	18
Q9HXL0	16.99	6.8	Uncharacterized protein OS=Pseudomonas aeruginosa (strain ATCC 15692 / PAO1 / 1C / PRS 101 / LMG 12228) GN=PA3785 PE=4 SV=1	7	4	2	3	1	1	4.33333	1.66667	13	5	18
Q9K3C5	49.42	6.99	B-type flagellar hook-associated protein 2 OS=Pseudomonas aeruginosa (strain ATCC 15692 / PAO1 / 1C / PRS 101 / LMG 12228) GN=fliD PE=3 SV=1	4	2	4	5	1	2	3.33333	2.66667	10	8	18
Q9HXG8	34.199	8.13	Uncharacterized protein OS=Pseudomonas aeruginosa (strain ATCC 15692 / PAO1 / 1C / PRS 101 / LMG 12228) GN=PA3836 PE=4 SV=1	2	2	2	3	4	4	2	3.66667	6	11	17
Q9I6A7	15.293	7.18	Uncharacterized protein OS=Pseudomonas aeruginosa (strain ATCC 15692 / PAO1 / 1C / PRS 101 / LMG 12228) GN=PA0388 PE=1 SV=1	5	5	4	2	1	0	4.66667	1	14	3	17
Q9HTP2	53.11	5.58	Probable aldehyde dehydrogenase OS=Pseudomonas aeruginosa (strain ATCC 15692 / PAO1 / 1C / PRS 101 / LMG 12228) GN=PA5312 PE=3 SV=1	2	2	1	3	4	4	1.66667	3.66667	5	11	16
Q9HUA7	29.717	7.4	Probable binding protein component of ABC transporter OS=Pseudomonas aeruginosa (strain ATCC 15692 / PAO1 / 1C / PRS 101 / LMG 12228) GN=PA5076 PE=3 SV=1	2	2	0	4	4	4	1.33333	4	4	12	16
Q9I402	33.033	8.27	Probable binding protein component of ABC transporter OS=Pseudomonas aeruginosa (strain ATCC 15692 / PAO1 / 1C / PRS 101 / LMG 12228) GN=PA1342 PE=4 SV=1	2	0	1	8	3	2	1	4.33333	3	13	16
Q9I323	31.29	6.13	Translocator outer membrane protein PopD OS=Pseudomonas aeruginosa (strain ATCC 15692 / PAO1 / 1C / PRS 101 / LMG 12228) GN=popD PE=4 SV=1	0	0	0	6	6	3	0	5	0	15	15
Q9I5E3	41.663	6.47	Citrate synthase OS=Pseudomonas aeruginosa (strain ATCC 15692 / PAO1 / 1C / PRS 101 / LMG 12228) GN=prpC PE=3 SV=1	0	0	1	5	4	5	0.333333	4.66667	1	14	15
Q9I244	77.525	5.24	Elongation factor G 2 OS=Pseudomonas aeruginosa (strain ATCC 15692 / PAO1 / 1C / PRS 101 / LMG 12228) GN=fusB PE=3 SV=1	0	0	0	2	7	5	0	4.66667	0	14	14
Q9HZ48	45.103	5.99	Probable binding protein component of ABC sugar transporter OS=Pseudomonas aeruginosa (strain ATCC 15692 / PAO1 / 1C / PRS 101 / LMG 12228) GN=PA3190 PE=4 SV=1	1	2	0	2	7	2	1	3.66667	3	11	14
P28810	53.63	6.42	Methylmalonate-semialdehyde dehydrogenase [acylating] OS=Pseudomonas aeruginosa (strain ATCC 15692 / PAO1 / 1C / PRS 101 / LMG 12228) GN=mmsA PE=1 SV=2	3	1	0	2	4	3	1.33333	3	4	9	13
Q9HY81	21.808	5.6	Probable peroxidase OS=Pseudomonas aeruginosa (strain ATCC 15692 / PAO1 / 1C / PRS 101 / LMG 12228) GN=PA3529 PE=4 SV=1	3	0	2	3	2	3	1.66667	2.66667	5	8	13
G3XD47	27.992	6.83	Arginine/ornithine binding protein AotJ OS=Pseudomonas aeruginosa (strain ATCC 15692 / PAO1 / 1C / PRS 101 / LMG 12228) GN=aotJ PE=3 SV=1	0	2	0	5	2	3	0.666667	3.33333	2	10	12
Q9HT68	28.048	8.16	Probable TonB-dependent receptor OS=Pseudomonas aeruginosa (strain ATCC 15692 / PAO1 / 1C / PRS 101 / LMG 12228) GN=PA5505 PE=1 SV=1	1	3	2	2	1	2	2	1.66667	6	5	11
Q9HU18	37.027	8.38	Probable c4-dicarboxylate-binding protein OS=Pseudomonas aeruginosa (strain ATCC 15692 / PAO1 / 1C / PRS 101 / LMG 12228) GN=PA5167 PE=4 SV=1	0	0	2	2	5	2	0.666667	3	2	9	11
Q9HWZ6	19.384	5.25	Inorganic pyrophosphatase OS=Pseudomonas aeruginosa (strain ATCC 15692 / PAO1 / 1C / PRS 101 / LMG 12228) GN=ppa PE=1 SV=1	1	0	1	4	1	4	0.666667	3	2	9	11
Q9I6J0	40.045	5.77	Spermidine-binding periplasmic protein SpuE OS=Pseudomonas aeruginosa (strain ATCC 15692 / PAO1 / 1C / PRS 101 / LMG 12228) GN=spuE PE=1 SV=1	0	1	1	5	3	1	0.666667	3	2	9	11
Q9I747	17.404	6.79	Protein hcp1 OS=Pseudomonas aeruginosa (strain ATCC 15692 / PAO1 / 1C / PRS 101 / LMG 12228) GN=hcp1 PE=1 SV=1	2	2	2	3	0	2	2	1.66667	6	5	11
Q9HVS6	24.864	6.07	Uncharacterized protein OS=Pseudomonas aeruginosa (strain ATCC 15692 / PAO1 / 1C / PRS 101 / LMG 12228) GN=PA4495 PE=4 SV=1	0	0	0	3	5	2	0	3.33333	0	10	10
Q9I083	46.822	5.82	Probable outer membrane protein OS=Pseudomonas aeruginosa (strain ATCC 15692 / PAO1 / 1C / PRS 101 / LMG 12228) GN=PA2760 PE=4 SV=1	0	0	0	4	3	3	0	3.33333	0	10	10
P05384	9.081	9.99	DNA-binding protein HU-beta OS=Pseudomonas aeruginosa (strain ATCC 15692 / PAO1 / 1C / PRS 101 / LMG 12228) GN=hupB PE=1 SV=3	1	2	2	2	1	2	1.66667	1.66667	5	5	10
Q9HTD9	35.889	5.91	Alcohol dehydrogenase OS=Pseudomonas aeruginosa (strain ATCC 15692 / PAO1 / 1C / PRS 101 / LMG 12228) GN=adhA PE=1 SV=1	0	2	1	4	1	2	1	2.33333	3	7	10
Q9HVS5	60.039	7.52	Probable binding protein component of ABC transporter OS=Pseudomonas aeruginosa (strain ATCC 15692 / PAO1 / 1C / PRS 101 / LMG 12228) GN=PA4496 PE=4 SV=1	1	0	0	4	2	3	0.333333	3	1	9	10
Q9I2A8	40.38	6.43	Acetyl-CoA acetyltransferase OS=Pseudomonas aeruginosa (strain ATCC 15692 / PAO1 / 1C / PRS 101 / LMG 12228) GN=atoB PE=3 SV=1	0	0	0	3	2	4	0	3	0	9	9
Q9I585	19.986	9.45	Uncharacterized protein OS=Pseudomonas aeruginosa (strain ATCC 15692 / PAO1 / 1C / PRS 101 / LMG 12228) GN=PA0856 PE=1 SV=1	0	0	0	2	3	4	0	3	0	9	9
Q9I6M4	45.192	6.47	5-aminovalerate aminotransferase DavT OS=Pseudomonas aeruginosa (strain ATCC 15692 / PAO1 / 1C / PRS 101 / LMG 12228) GN=davT PE=1 SV=1	0	0	0	5	1	3	0	3	0	9	9
G3XD76	35.951	6.07	2,3,4,5-tetrahydropyridine-2,6-dicarboxylate N-succinyltransferase OS=Pseudomonas aeruginosa (strain ATCC 15692 / PAO1 / 1C / PRS 101 / LMG 12228) GN=dapD PE=1 SV=1	2	1	2	2	1	1	1.66667	1.33333	5	4	9
G3XDA5	49.637	8.7	Anaerobically-induced outer membrane porin OprE OS=Pseudomonas aeruginosa (strain ATCC 15692 / PAO1 / 1C / PRS 101 / LMG 12228) GN=oprE PE=1 SV=1	1	0	0	5	2	1	0.333333	2.66667	1	8	9
P48632	91.111	5.62	Ferripyoverdine receptor OS=Pseudomonas aeruginosa (strain ATCC 15692 / PAO1 / 1C / PRS 101 / LMG 12228) GN=fpvA PE=1 SV=2	1	0	1	5	1	1	0.666667	2.33333	2	7	9
Q59636	15.582	5.63	Nucleoside diphosphate kinase OS=Pseudomonas aeruginosa (strain ATCC 15692 / PAO1 / 1C / PRS 101 / LMG 12228) GN=ndk PE=3 SV=2	1	2	0	4	2	0	1	2	3	6	9
Q9HVZ0	21.4	5.08	Phosphoheptose isomerase OS=Pseudomonas aeruginosa (strain ATCC 15692 / PAO1 / 1C / PRS 101 / LMG 12228) GN=gmhA PE=1 SV=1	2	1	0	2	2	2	1	2	3	6	9
Q9I0K4	58.85	6.04	Isocitrate lyase OS=Pseudomonas aeruginosa (strain ATCC 15692 / PAO1 / 1C / PRS 101 / LMG 12228) GN=PA2634 PE=1 SV=1	0	2	0	3	2	2	0.666667	2.33333	2	7	9
Q9HVD1	18.382	6.3	Lipid A deacylase PagL OS=Pseudomonas aeruginosa (strain ATCC 15692 / PAO1 / 1C / PRS 101 / LMG 12228) GN=pagL PE=1 SV=1	0	0	0	6	1	1	0	2.66667	0	8	8
Q9I407	38.62	7.21	Glutaminase-asparaginase OS=Pseudomonas aeruginosa (strain ATCC 15692 / PAO1 / 1C / PRS 101 / LMG 12228) GN=ansB PE=1 SV=1	0	0	0	3	5	0	0	2.66667	0	8	8
G3XDA8	34.452	9.09	Phosphate-binding protein PstS OS=Pseudomonas aeruginosa (strain ATCC 15692 / PAO1 / 1C / PRS 101 / LMG 12228) GN=pstS PE=1 SV=1	0	0	1	2	2	3	0.333333	2.33333	1	7	8
O54439	8.735	4.12	Acyl carrier protein 1 OS=Pseudomonas aeruginosa (strain ATCC 15692 / PAO1 / 1C / PRS 101 / LMG 12228) GN=acpP1 PE=3 SV=4	2	2	0	2	2	0	1.33333	1.33333	4	4	8
P04739	15.502	6.64	Fimbrial protein OS=Pseudomonas aeruginosa (strain ATCC 15692 / PAO1 / 1C / PRS 101 / LMG 12228) GN=pilA PE=1 SV=1	3	0	0	2	2	1	1	1.66667	3	5	8
Q9HU83	61.155	6.38	Urocanate hydratase OS=Pseudomonas aeruginosa (strain ATCC 15692 / PAO1 / 1C / PRS 101 / LMG 12228) GN=hutU PE=1 SV=1	0	2	1	3	0	2	1	1.66667	3	5	8
Q9HYI4	50.659	8.81	Uncharacterized protein OS=Pseudomonas aeruginosa (strain ATCC 15692 / PAO1 / 1C / PRS 101 / LMG 12228) GN=PA3421 PE=4 SV=1	0	2	0	2	2	2	0.666667	2	2	6	8
Q51567	30.247	6.14	Succinyl-CoA ligase [ADP-forming] subunit alpha OS=Pseudomonas aeruginosa (strain ATCC 15692 / PAO1 / 1C / PRS 101 / LMG 12228) GN=sucD PE=3 SV=2	0	0	0	2	4	1	0	2.33333	0	7	7
Q9HZK4	50.08	7.9	Glyceraldehyde-3-phosphate dehydrogenase OS=Pseudomonas aeruginosa (strain ATCC 15692 / PAO1 / 1C / PRS 101 / LMG 12228) GN=PA3001 PE=3 SV=1	0	0	0	4	1	2	0	2.33333	0	7	7
Q9I129	8.112	8.18	Uncharacterized protein OS=Pseudomonas aeruginosa (strain ATCC 15692 / PAO1 / 1C / PRS 101 / LMG 12228) GN=PA2453 PE=4 SV=1	0	0	0	3	2	2	0	2.33333	0	7	7
Q59643	37.014	5.21	Delta-aminolevulinic acid dehydratase OS=Pseudomonas aeruginosa (strain ATCC 15692 / PAO1 / 1C / PRS 101 / LMG 12228) GN=hemB PE=1 SV=1	0	1	0	3	3	0	0.333333	2	1	6	7
Q9HZP7	31.404	5.14	Electron transfer flavoprotein subunit alpha OS=Pseudomonas aeruginosa (strain ATCC 15692 / PAO1 / 1C / PRS 101 / LMG 12228) GN=etfA PE=3 SV=1	1	2	0	1	1	2	1	1.33333	3	4	7
Q9I2W7	17.393	4.96	Putative 4-hydroxy-4-methyl-2-oxoglutarate aldolase OS=Pseudomonas aeruginosa (strain ATCC 15692 / PAO1 / 1C / PRS 101 / LMG 12228) GN=PA1772 PE=1 SV=1	0	0	2	2	2	1	0.666667	1.66667	2	5	7
Q9I502	63.065	5.43	Proline--tRNA ligase OS=Pseudomonas aeruginosa (strain ATCC 15692 / PAO1 / 1C / PRS 101 / LMG 12228) GN=proS PE=3 SV=1	0	2	1	1	2	1	1	1.33333	3	4	7
Q9I5H5	34.896	5.8	Uncharacterized protein OS=Pseudomonas aeruginosa (strain ATCC 15692 / PAO1 / 1C / PRS 101 / LMG 12228) GN=PA0754 PE=4 SV=1	0	2	0	3	1	1	0.666667	1.66667	2	5	7
Q9I6M5	51.59	5.76	Glutarate-semialdehyde dehydrogenase DavD OS=Pseudomonas aeruginosa (strain ATCC 15692 / PAO1 / 1C / PRS 101 / LMG 12228) GN=davD PE=1 SV=1	1	1	0	3	1	1	0.666667	1.66667	2	5	7
P32722	48.331	5.16	Porin D OS=Pseudomonas aeruginosa (strain ATCC 15692 / PAO1 / 1C / PRS 101 / LMG 12228) GN=oprD PE=1 SV=1	0	0	0	5	0	1	0	2	0	6	6
P95434	9.279	7.25	Type III export protein PscF OS=Pseudomonas aeruginosa (strain ATCC 15692 / PAO1 / 1C / PRS 101 / LMG 12228) GN=pscF PE=1 SV=3	0	0	0	3	2	1	0	2	0	6	6
Q9HU15	68.721	6.11	Beta-ketoacyl-[acyl-carrier-protein] synthase FabY OS=Pseudomonas aeruginosa (strain ATCC 15692 / PAO1 / 1C / PRS 101 / LMG 12228) GN=fabY PE=1 SV=1	0	0	0	2	2	2	0	2	0	6	6
Q9HV59	75.406	5.19	Polyribonucleotide nucleotidyltransferase OS=Pseudomonas aeruginosa (strain ATCC 15692 / PAO1 / 1C / PRS 101 / LMG 12228) GN=pnp PE=3 SV=1	0	0	0	1	3	2	0	2	0	6	6
Q9I1S4	41.703	7.31	Adenylate cyclase ExoY OS=Pseudomonas aeruginosa (strain ATCC 15692 / PAO1 / 1C / PRS 101 / LMG 12228) GN=exoY PE=4 SV=1	0	0	0	2	2	2	0	2	0	6	6
Q9I5Y8	72.175	5.33	Transketolase OS=Pseudomonas aeruginosa (strain ATCC 15692 / PAO1 / 1C / PRS 101 / LMG 12228) GN=tktA PE=1 SV=1	0	0	0	2	2	2	0	2	0	6	6
Q9I5Z0	42.683	5.49	S-adenosylmethionine synthase OS=Pseudomonas aeruginosa (strain ATCC 15692 / PAO1 / 1C / PRS 101 / LMG 12228) GN=metK PE=3 SV=1	0	0	0	1	2	3	0	2	0	6	6
P0C2B2	23.36	6.43	Thiol:disulfide interchange protein DsbA OS=Pseudomonas aeruginosa (strain ATCC 15692 / PAO1 / 1C / PRS 101 / LMG 12228) GN=dsbA PE=1 SV=1	1	2	0	0	2	1	1	1	3	3	6
Q9HX05	54.945	5.72	Probable aldehyde dehydrogenase OS=Pseudomonas aeruginosa (strain ATCC 15692 / PAO1 / 1C / PRS 101 / LMG 12228) GN=PA4022 PE=3 SV=1	2	1	1	2	0	0	1.33333	0.666667	4	2	6
Q9I2C4	54.858	5.62	NAD+ dependent aldehyde dehydrogenase ExaC OS=Pseudomonas aeruginosa (strain ATCC 15692 / PAO1 / 1C / PRS 101 / LMG 12228) GN=exaC PE=3 SV=1	2	1	1	2	0	0	1.33333	0.666667	4	2	6
Q9I1A2	46.737	9.39	Uncharacterized protein OS=Pseudomonas aeruginosa (strain ATCC 15692 / PAO1 / 1C / PRS 101 / LMG 12228) GN=PA2377 PE=4 SV=1	2	3	1	0	0	0	2	0	6	0	6
O68822	52.299	8.48	Cytosol aminopeptidase OS=Pseudomonas aeruginosa (strain ATCC 15692 / PAO1 / 1C / PRS 101 / LMG 12228) GN=pepA PE=3 SV=1	0	0	0	3	1	1	0	1.66667	0	5	5
O86428	34.063	6.24	Branched-chain-amino-acid aminotransferase OS=Pseudomonas aeruginosa (strain ATCC 15692 / PAO1 / 1C / PRS 101 / LMG 12228) GN=ilvE PE=1 SV=2	0	0	0	4	1	0	0	1.66667	0	5	5
P13794	37.616	5.14	Outer membrane porin F OS=Pseudomonas aeruginosa (strain ATCC 15692 / PAO1 / 1C / PRS 101 / LMG 12228) GN=oprF PE=1 SV=1	0	0	0	0	2	3	0	1.66667	0	5	5
P14756	53.653	6.76	Elastase OS=Pseudomonas aeruginosa (strain ATCC 15692 / PAO1 / 1C / PRS 101 / LMG 12228) GN=lasB PE=1 SV=1	0	0	0	2	1	2	0	1.66667	0	5	5
P15276	34.47	10.59	Transcriptional regulatory protein AlgP OS=Pseudomonas aeruginosa (strain ATCC 15692 / PAO1 / 1C / PRS 101 / LMG 12228) GN=algP PE=4 SV=2	0	0	0	2	1	2	0	1.66667	0	5	5
Q9HTZ7	55.697	5.4	Phosphoenolpyruvate carboxykinase [ATP] OS=Pseudomonas aeruginosa (strain ATCC 15692 / PAO1 / 1C / PRS 101 / LMG 12228) GN=pckA PE=3 SV=1	0	0	0	3	1	1	0	1.66667	0	5	5
Q9HVS1	59.637	8.06	Probable binding protein component of ABC transporter OS=Pseudomonas aeruginosa (strain ATCC 15692 / PAO1 / 1C / PRS 101 / LMG 12228) GN=PA4500 PE=4 SV=1	0	0	0	3	0	2	0	1.66667	0	5	5
Q9HXZ4	59.581	5.66	CTP synthase OS=Pseudomonas aeruginosa (strain ATCC 15692 / PAO1 / 1C / PRS 101 / LMG 12228) GN=pyrG PE=3 SV=1	0	0	0	2	1	2	0	1.66667	0	5	5
Q9I324	40.036	6.07	Translocator protein PopB OS=Pseudomonas aeruginosa (strain ATCC 15692 / PAO1 / 1C / PRS 101 / LMG 12228) GN=popB PE=4 SV=1	0	0	0	2	2	1	0	1.66667	0	5	5
Q9I5T4	38.143	6	Probable binding protein component of ABC transporter OS=Pseudomonas aeruginosa (strain ATCC 15692 / PAO1 / 1C / PRS 101 / LMG 12228) GN=PA0604 PE=4 SV=1	0	0	0	2	1	2	0	1.66667	0	5	5
Q9I5Y4	40.379	5.43	Phosphoglycerate kinase OS=Pseudomonas aeruginosa (strain ATCC 15692 / PAO1 / 1C / PRS 101 / LMG 12228) GN=pgk PE=3 SV=1	0	0	0	4	0	1	0	1.66667	0	5	5
Q59641	20.092	8.13	Peptidyl-prolyl cis-trans isomerase A OS=Pseudomonas aeruginosa (strain ATCC 15692 / PAO1 / 1C / PRS 101 / LMG 12228) GN=ppiA PE=3 SV=2	1	1	2	1	0	0	1.33333	0.333333	4	1	5
Q9HW72	52.22	6.68	Pyruvate kinase OS=Pseudomonas aeruginosa (strain ATCC 15692 / PAO1 / 1C / PRS 101 / LMG 12228) GN=pykA PE=3 SV=1	1	1	0	2	0	1	0.666667	1	2	3	5
Q9I2A2	46.313	6.07	Fumarylacetoacetase OS=Pseudomonas aeruginosa (strain ATCC 15692 / PAO1 / 1C / PRS 101 / LMG 12228) GN=fahA PE=4 SV=1	1	0	0	2	2	0	0.333333	1.33333	1	4	5
Q9I2W9	85.763	5.16	Phosphoenolpyruvate synthase OS=Pseudomonas aeruginosa (strain ATCC 15692 / PAO1 / 1C / PRS 101 / LMG 12228) GN=ppsA PE=3 SV=1	0	1	1	0	2	1	0.666667	1	2	3	5
Q9I5S9	17.928	5.19	Probable bacteriophage protein OS=Pseudomonas aeruginosa (strain ATCC 15692 / PAO1 / 1C / PRS 101 / LMG 12228) GN=PA0623 PE=4 SV=1	2	2	1	0	0	0	1.66667	0	5	0	5
P43336	43.246	6.29	Aromatic-amino-acid aminotransferase OS=Pseudomonas aeruginosa (strain ATCC 15692 / PAO1 / 1C / PRS 101 / LMG 12228) GN=phhC PE=3 SV=2	0	0	0	1	2	1	0	1.33333	0	4	4
P72173	43.292	6.67	Aspartate aminotransferase OS=Pseudomonas aeruginosa (strain ATCC 15692 / PAO1 / 1C / PRS 101 / LMG 12228) GN=aspC PE=3 SV=2	0	0	0	1	0	3	0	1.33333	0	4	4
Q51404	48.665	5.99	Fumarate hydratase class II 1 OS=Pseudomonas aeruginosa (strain ATCC 15692 / PAO1 / 1C / PRS 101 / LMG 12228) GN=fumC1 PE=3 SV=1	0	0	0	2	1	1	0	1.33333	0	4	4
Q9HUQ6	27.367	5.43	Probable short-chain dehydrogenase OS=Pseudomonas aeruginosa (strain ATCC 15692 / PAO1 / 1C / PRS 101 / LMG 12228) GN=PA4907 PE=1 SV=1	0	0	0	2	0	2	0	1.33333	0	4	4
Q9HY15	14.977	8.65	Uncharacterized protein OS=Pseudomonas aeruginosa (strain ATCC 15692 / PAO1 / 1C / PRS 101 / LMG 12228) GN=PA3611 PE=1 SV=1	0	0	0	1	1	2	0	1.33333	0	4	4
Q9HYT1	36.516	9.61	Uncharacterized protein OS=Pseudomonas aeruginosa (strain ATCC 15692 / PAO1 / 1C / PRS 101 / LMG 12228) GN=PA3313 PE=4 SV=1	0	0	0	1	1	2	0	1.33333	0	4	4
Q9HV90	31.019	7.5	Heme-transport protein, PhuT OS=Pseudomonas aeruginosa (strain ATCC 15692 / PAO1 / 1C / PRS 101 / LMG 12228) GN=phuT PE=4 SV=1	0	1	1	0	1	1	0.666667	0.666667	2	2	4
Q9HVA8	36.127	5.74	Ferric iron-binding periplasmic protein HitA OS=Pseudomonas aeruginosa (strain ATCC 15692 / PAO1 / 1C / PRS 101 / LMG 12228) GN=hitA PE=4 SV=1	0	1	0	2	1	0	0.333333	1	1	3	4
Q9I0H9	11.173	4.97	Uncharacterized protein OS=Pseudomonas aeruginosa (strain ATCC 15692 / PAO1 / 1C / PRS 101 / LMG 12228) GN=PA2659 PE=4 SV=1	0	2	1	1	0	0	1	0.333333	3	1	4
Q9I6H6	15.453	7.12	Uncharacterized protein OS=Pseudomonas aeruginosa (strain ATCC 15692 / PAO1 / 1C / PRS 101 / LMG 12228) GN=PA0315 PE=4 SV=1	0	0	1	1	0	2	0.333333	1	1	3	4
Q9HT29	33.607	7.59	Uncharacterized protein OS=Pseudomonas aeruginosa (strain ATCC 15692 / PAO1 / 1C / PRS 101 / LMG 12228) GN=PA5545 PE=4 SV=1	0	0	0	1	1	1	0	1	0	3	3
Q9HUA1	32.846	7.93	Probable binding protein component of ABC transporter OS=Pseudomonas aeruginosa (strain ATCC 15692 / PAO1 / 1C / PRS 101 / LMG 12228) GN=PA5082 PE=4 SV=1	0	0	0	2	1	0	0	1	0	3	3
Q9HX33	97.586	5.72	Leucine--tRNA ligase OS=Pseudomonas aeruginosa (strain ATCC 15692 / PAO1 / 1C / PRS 101 / LMG 12228) GN=leuS PE=3 SV=1	0	0	0	1	0	2	0	1	0	3	3
Q9HZH7	19.212	5.83	Molybdenum cofactor biosynthesis protein B OS=Pseudomonas aeruginosa (strain ATCC 15692 / PAO1 / 1C / PRS 101 / LMG 12228) GN=moaB2 PE=3 SV=1	0	0	0	2	1	0	0	1	0	3	3
Q9HZP6	26.36	8.98	Electron transfer flavoprotein subunit beta OS=Pseudomonas aeruginosa (strain ATCC 15692 / PAO1 / 1C / PRS 101 / LMG 12228) GN=etfB PE=3 SV=1	0	0	0	1	2	0	0	1	0	3	3
Q9I5I4	29.885	6.42	Probable enoyl-CoA hydratase/isomerase OS=Pseudomonas aeruginosa (strain ATCC 15692 / PAO1 / 1C / PRS 101 / LMG 12228) GN=PA0745 PE=3 SV=1	0	0	0	2	0	1	0	1	0	3	3
Q9I672	43.82	5.59	Uncharacterized protein OS=Pseudomonas aeruginosa (strain ATCC 15692 / PAO1 / 1C / PRS 101 / LMG 12228) GN=PA0446 PE=4 SV=1	0	0	0	0	1	2	0	1	0	3	3
Q9I6K7	36.411	8.53	Sulfate-binding protein OS=Pseudomonas aeruginosa (strain ATCC 15692 / PAO1 / 1C / PRS 101 / LMG 12228) GN=sbp PE=4 SV=1	0	0	0	0	2	1	0	1	0	3	3
Q9I6Z3	20.529	6.33	Alkyl hydroperoxide reductase subunit C OS=Pseudomonas aeruginosa (strain ATCC 15692 / PAO1 / 1C / PRS 101 / LMG 12228) GN=ahpC PE=4 SV=1	0	0	0	3	0	0	0	1	0	3	3
Q9I7C4	40.669	5.25	DNA polymerase III subunit beta OS=Pseudomonas aeruginosa (strain ATCC 15692 / PAO1 / 1C / PRS 101 / LMG 12228) GN=dnaN PE=3 SV=1	0	0	0	0	2	1	0	1	0	3	3
Q9I662	7.702	8.57	Probable cold-shock protein OS=Pseudomonas aeruginosa (strain ATCC 15692 / PAO1 / 1C / PRS 101 / LMG 12228) GN=PA0456 PE=4 SV=1	0	0	1	1	0	1	0.333333	0.666667	1	2	3
Q9I5D1	28.703	6.32	AmpDh3 OS=Pseudomonas aeruginosa (strain ATCC 15692 / PAO1 / 1C / PRS 101 / LMG 12228) GN=ampDh3 PE=1 SV=1	2	1	0	0	0	0	1	0	3	0	3
G3XCW5	8.007	5.06	Uncharacterized protein OS=Pseudomonas aeruginosa (strain ATCC 15692 / PAO1 / 1C / PRS 101 / LMG 12228) GN=PA3031 PE=4 SV=1	0	0	0	2	0	0	0	0.666667	0	2	2
G3XD49	32.264	5.16	Type III secretion protein PcrV OS=Pseudomonas aeruginosa (strain ATCC 15692 / PAO1 / 1C / PRS 101 / LMG 12228) GN=pcrV PE=4 SV=1	0	0	0	1	0	1	0	0.666667	0	2	2
O30508	43.72	5.95	Succinylornithine transaminase/acetylornithine aminotransferase OS=Pseudomonas aeruginosa (strain ATCC 15692 / PAO1 / 1C / PRS 101 / LMG 12228) GN=aruC PE=1 SV=2	0	0	0	1	1	0	0	0.666667	0	2	2
P31961	65.141	6.71	Phosphogluconate dehydratase OS=Pseudomonas aeruginosa (strain ATCC 15692 / PAO1 / 1C / PRS 101 / LMG 12228) GN=edd PE=3 SV=3	0	0	0	2	0	0	0	0.666667	0	2	2
Q51344	40.469	5.78	Aspartate-semialdehyde dehydrogenase OS=Pseudomonas aeruginosa (strain ATCC 15692 / PAO1 / 1C / PRS 101 / LMG 12228) GN=asd PE=1 SV=2	0	0	0	2	0	0	0	0.666667	0	2	2
Q9HU31	27.544	5.33	Amino acid (Lysine/arginine/ornithine/histidine/octopine) ABC transporter periplasmic binding protein OS=Pseudomonas aeruginosa (strain ATCC 15692 / PAO1 / 1C / PRS 101 / LMG 12228) GN=PA5153 PE=3 SV=1	0	0	0	2	0	0	0	0.666667	0	2	2
Q9HV61	7.607	5.48	UPF0337 protein PA4738 OS=Pseudomonas aeruginosa (strain ATCC 15692 / PAO1 / 1C / PRS 101 / LMG 12228) GN=PA4738 PE=1 SV=1	0	0	0	1	1	0	0	0.666667	0	2	2
Q9HVG6	219.625	5.17	Uncharacterized protein OS=Pseudomonas aeruginosa (strain ATCC 15692 / PAO1 / 1C / PRS 101 / LMG 12228) GN=PA4625 PE=4 SV=1	0	0	0	1	1	0	0	0.666667	0	2	2
Q9HZA1	13.508	4.96	Uncharacterized protein OS=Pseudomonas aeruginosa (strain ATCC 15692 / PAO1 / 1C / PRS 101 / LMG 12228) GN=PA3123 PE=4 SV=1	0	0	0	2	0	0	0	0.666667	0	2	2
Q9HZT6	80.241	6.71	Probable TonB-dependent receptor OS=Pseudomonas aeruginosa (strain ATCC 15692 / PAO1 / 1C / PRS 101 / LMG 12228) GN=PA2911 PE=3 SV=1	0	0	0	0	1	1	0	0.666667	0	2	2
Q9I0L4	81.582	6.19	Isocitrate dehydrogenase OS=Pseudomonas aeruginosa (strain ATCC 15692 / PAO1 / 1C / PRS 101 / LMG 12228) GN=idh PE=4 SV=1	0	0	0	1	0	1	0	0.666667	0	2	2
Q9I0Q3	109.117	5.91	Probable sensor/response regulator hybrid OS=Pseudomonas aeruginosa (strain ATCC 15692 / PAO1 / 1C / PRS 101 / LMG 12228) GN=PA2583 PE=4 SV=1	0	0	0	2	0	0	0	0.666667	0	2	2
Q9I2U1	23.487	6.42	ATP-dependent Clp protease proteolytic subunit 1 OS=Pseudomonas aeruginosa (strain ATCC 15692 / PAO1 / 1C / PRS 101 / LMG 12228) GN=clpP1 PE=3 SV=1	0	0	0	0	2	0	0	0.666667	0	2	2
Q9I2V5	93.569	5.38	Aconitate hydratase B OS=Pseudomonas aeruginosa (strain ATCC 15692 / PAO1 / 1C / PRS 101 / LMG 12228) GN=acnB PE=3 SV=1	0	0	0	1	0	1	0	0.666667	0	2	2
Q9I406	59.837	6.29	Gamma-glutamyltranspeptidase OS=Pseudomonas aeruginosa (strain ATCC 15692 / PAO1 / 1C / PRS 101 / LMG 12228) GN=ggt PE=3 SV=1	0	0	0	0	0	2	0	0.666667	0	2	2
Q9X2T1	11.862	4.88	Thioredoxin OS=Pseudomonas aeruginosa (strain ATCC 15692 / PAO1 / 1C / PRS 101 / LMG 12228) GN=trxA PE=3 SV=1	0	0	0	2	0	0	0	0.666667	0	2	2
Q59638	56.674	5.35	Dihydrolipoyllysine-residue acetyltransferase component of pyruvate dehydrogenase complex OS=Pseudomonas aeruginosa (strain ATCC 15692 / PAO1 / 1C / PRS 101 / LMG 12228) GN=aceF PE=3 SV=2	1	0	0	0	1	0	0.333333	0.333333	1	1	2
Q9HT89	17.355	5.59	Uncharacterized protein PA5481 OS=Pseudomonas aeruginosa (strain ATCC 15692 / PAO1 / 1C / PRS 101 / LMG 12228) GN=PA5481 PE=3 SV=1	0	1	0	1	0	0	0.333333	0.333333	1	1	2
Q9HUP3	29.678	5.66	NH(3)-dependent NAD(+) synthetase OS=Pseudomonas aeruginosa (strain ATCC 15692 / PAO1 / 1C / PRS 101 / LMG 12228) GN=nadE PE=1 SV=1	1	0	0	0	1	0	0.333333	0.333333	1	1	2
Q9I2F8	33.839	8.06	Binding protein component of ABC ribose transporter OS=Pseudomonas aeruginosa (strain ATCC 15692 / PAO1 / 1C / PRS 101 / LMG 12228) GN=rbsB PE=4 SV=1	0	1	0	0	0	1	0.333333	0.333333	1	1	2
Q9HTM8	49.404	6.7	Probable oxidoreductase OS=Pseudomonas aeruginosa (strain ATCC 15692 / PAO1 / 1C / PRS 101 / LMG 12228) GN=PA5327 PE=4 SV=1	0	2	0	0	0	0	0.666667	0	2	0	2
G3XD66	69.282	5.91	Histidine kinase OS=Pseudomonas aeruginosa (strain ATCC 15692 / PAO1 / 1C / PRS 101 / LMG 12228) GN=narX PE=4 SV=1	0	0	0	0	1	0	0	0.333333	0	1	1
P11436	38.47	5.47	Aliphatic amidase OS=Pseudomonas aeruginosa (strain ATCC 15692 / PAO1 / 1C / PRS 101 / LMG 12228) GN=amiE PE=1 SV=2	0	0	0	0	0	1	0	0.333333	0	1	1
P27726	36.148	6.64	Glyceraldehyde-3-phosphate dehydrogenase OS=Pseudomonas aeruginosa (strain ATCC 15692 / PAO1 / 1C / PRS 101 / LMG 12228) GN=gap PE=3 SV=3	0	0	0	0	0	1	0	0.333333	0	1	1
P30720	10.26	5.24	10 kDa chaperonin OS=Pseudomonas aeruginosa (strain ATCC 15692 / PAO1 / 1C / PRS 101 / LMG 12228) GN=groS PE=3 SV=1	0	0	0	1	0	0	0	0.333333	0	1	1
P38103	28.307	6.1	4-hydroxy-tetrahydrodipicolinate reductase OS=Pseudomonas aeruginosa (strain ATCC 15692 / PAO1 / 1C / PRS 101 / LMG 12228) GN=dapB PE=1 SV=2	0	0	0	1	0	0	0	0.333333	0	1	1
Q51487	52.566	5.71	Outer membrane protein OprM OS=Pseudomonas aeruginosa (strain ATCC 15692 / PAO1 / 1C / PRS 101 / LMG 12228) GN=oprM PE=1 SV=2	0	0	0	1	0	0	0	0.333333	0	1	1
Q9HTD7	51.038	5.82	Aspartate ammonia-lyase OS=Pseudomonas aeruginosa (strain ATCC 15692 / PAO1 / 1C / PRS 101 / LMG 12228) GN=aspA PE=3 SV=1	0	0	0	0	0	1	0	0.333333	0	1	1
Q9HTR6	12.279	5.58	Nitrogen regulatory protein P-II 2 OS=Pseudomonas aeruginosa (strain ATCC 15692 / PAO1 / 1C / PRS 101 / LMG 12228) GN=glnK PE=3 SV=1	0	0	0	1	0	0	0	0.333333	0	1	1
Q9HU65	51.912	5.3	Glutamine synthetase OS=Pseudomonas aeruginosa (strain ATCC 15692 / PAO1 / 1C / PRS 101 / LMG 12228) GN=glnA PE=1 SV=1	0	0	0	1	0	0	0	0.333333	0	1	1
Q9HV46	17.148	5.03	Transcription elongation factor GreA OS=Pseudomonas aeruginosa (strain ATCC 15692 / PAO1 / 1C / PRS 101 / LMG 12228) GN=greA PE=3 SV=1	0	0	0	0	0	1	0	0.333333	0	1	1
Q9HVS4	59.459	7.01	Probable binding protein component of ABC transporter OS=Pseudomonas aeruginosa (strain ATCC 15692 / PAO1 / 1C / PRS 101 / LMG 12228) GN=PA4497 PE=4 SV=1	0	0	0	0	0	1	0	0.333333	0	1	1
Q9HVU1	35.209	5.82	Cell shape-determining protein MreC OS=Pseudomonas aeruginosa (strain ATCC 15692 / PAO1 / 1C / PRS 101 / LMG 12228) GN=mreC PE=3 SV=1	0	0	0	1	0	0	0	0.333333	0	1	1
Q9HVX6	48.931	5.97	Tryptophan--tRNA ligase OS=Pseudomonas aeruginosa (strain ATCC 15692 / PAO1 / 1C / PRS 101 / LMG 12228) GN=trpS PE=3 SV=1	0	0	0	0	0	1	0	0.333333	0	1	1
Q9HW15	26.703	7.21	Probable short-chain dehydrogenase OS=Pseudomonas aeruginosa (strain ATCC 15692 / PAO1 / 1C / PRS 101 / LMG 12228) GN=speA PE=3 SV=1	0	0	0	1	0	0	0	0.333333	0	1	1
Q9HW45	37.773	5.27	Xenobiotic reductase OS=Pseudomonas aeruginosa (strain ATCC 15692 / PAO1 / 1C / PRS 101 / LMG 12228) GN=xenB PE=4 SV=1	0	0	0	1	0	0	0	0.333333	0	1	1
Q9HWF9	17.929	5.14	Bacterioferritin OS=Pseudomonas aeruginosa (strain ATCC 15692 / PAO1 / 1C / PRS 101 / LMG 12228) GN=bfr PE=1 SV=1	0	0	0	0	1	0	0	0.333333	0	1	1
Q9HX38	38.401	7.15	Uncharacterized protein OS=Pseudomonas aeruginosa (strain ATCC 15692 / PAO1 / 1C / PRS 101 / LMG 12228) GN=PA3981 PE=4 SV=1	0	0	0	0	1	0	0	0.333333	0	1	1
Q9HX85	28.084	8.13	Uncharacterized protein OS=Pseudomonas aeruginosa (strain ATCC 15692 / PAO1 / 1C / PRS 101 / LMG 12228) GN=PA3931 PE=4 SV=1	0	0	0	1	0	0	0	0.333333	0	1	1
Q9HX89	62.276	6.09	Probable medium-chain acyl-CoA ligase OS=Pseudomonas aeruginosa (strain ATCC 15692 / PAO1 / 1C / PRS 101 / LMG 12228) GN=PA3924 PE=4 SV=1	0	0	0	1	0	0	0	0.333333	0	1	1
Q9HXM6	57.923	5.78	GMP synthase [glutamine-hydrolyzing] OS=Pseudomonas aeruginosa (strain ATCC 15692 / PAO1 / 1C / PRS 101 / LMG 12228) GN=guaA PE=3 SV=1	0	0	0	0	1	0	0	0.333333	0	1	1
Q9HYZ0	38.262	6.29	Uncharacterized protein OS=Pseudomonas aeruginosa (strain ATCC 15692 / PAO1 / 1C / PRS 101 / LMG 12228) GN=PA3250 PE=4 SV=1	0	0	0	1	0	0	0	0.333333	0	1	1
Q9HZN9	28.097	5.57	Uncharacterized protein OS=Pseudomonas aeruginosa (strain ATCC 15692 / PAO1 / 1C / PRS 101 / LMG 12228) GN=PA2959 PE=4 SV=1	0	0	0	1	0	0	0	0.333333	0	1	1
Q9I060	64.919	8.66	Uncharacterized protein OS=Pseudomonas aeruginosa (strain ATCC 15692 / PAO1 / 1C / PRS 101 / LMG 12228) GN=PA2783 PE=4 SV=1	0	0	0	1	0	0	0	0.333333	0	1	1
Q9I0I6	60.307	5.27	Methyl-accepting chemotaxis protein PA2652 OS=Pseudomonas aeruginosa (strain ATCC 15692 / PAO1 / 1C / PRS 101 / LMG 12228) GN=PA2652 PE=3 SV=1	0	0	0	0	0	1	0	0.333333	0	1	1
Q9I0M2	33.797	5.48	Thioredoxin reductase OS=Pseudomonas aeruginosa (strain ATCC 15692 / PAO1 / 1C / PRS 101 / LMG 12228) GN=trxB1 PE=3 SV=1	0	0	0	1	0	0	0	0.333333	0	1	1
Q9I0Q1	67.31	8.37	UvrABC system protein C OS=Pseudomonas aeruginosa (strain ATCC 15692 / PAO1 / 1C / PRS 101 / LMG 12228) GN=uvrC PE=3 SV=1	0	0	0	0	0	1	0	0.333333	0	1	1
Q9I0Z1	36.809	5.55	Probable oxidoreductase OS=Pseudomonas aeruginosa (strain ATCC 15692 / PAO1 / 1C / PRS 101 / LMG 12228) GN=PA2491 PE=4 SV=1	0	0	0	0	1	0	0	0.333333	0	1	1
Q9I137	103.853	6.05	Glycine dehydrogenase (decarboxylating) 1 OS=Pseudomonas aeruginosa (strain ATCC 15692 / PAO1 / 1C / PRS 101 / LMG 12228) GN=gcvP1 PE=3 SV=1	0	0	0	0	1	0	0	0.333333	0	1	1
Q9I1D2	44.898	6.68	Uncharacterized protein OS=Pseudomonas aeruginosa (strain ATCC 15692 / PAO1 / 1C / PRS 101 / LMG 12228) GN=PA2346 PE=4 SV=1	0	0	0	0	1	0	0	0.333333	0	1	1
Q9I2N5	32.016	6.96	Uncharacterized protein OS=Pseudomonas aeruginosa (strain ATCC 15692 / PAO1 / 1C / PRS 101 / LMG 12228) GN=PA1860 PE=4 SV=1	0	0	0	0	0	1	0	0.333333	0	1	1
Q9I3E1	30.757	5.52	Probable 3-hydroxyisobutyrate dehydrogenase OS=Pseudomonas aeruginosa (strain ATCC 15692 / PAO1 / 1C / PRS 101 / LMG 12228) GN=PA1576 PE=4 SV=1	0	0	0	1	0	0	0	0.333333	0	1	1
Q9I3L9	36.495	8.13	Sulfate-binding protein of ABC transporter OS=Pseudomonas aeruginosa (strain ATCC 15692 / PAO1 / 1C / PRS 101 / LMG 12228) GN=cysP PE=4 SV=1	0	0	0	1	0	0	0	0.333333	0	1	1
Q9I5E6	54.847	6.62	Propionate catabolic protein PrpD OS=Pseudomonas aeruginosa (strain ATCC 15692 / PAO1 / 1C / PRS 101 / LMG 12228) GN=prpD PE=4 SV=1	0	0	0	1	0	0	0	0.333333	0	1	1
Q9I5G5	27.243	5.78	Pyridoxine 5'-phosphate synthase OS=Pseudomonas aeruginosa (strain ATCC 15692 / PAO1 / 1C / PRS 101 / LMG 12228) GN=pdxJ PE=3 SV=1	0	0	0	1	0	0	0	0.333333	0	1	1
Q9I697	35.682	5.97	Glutathione synthetase OS=Pseudomonas aeruginosa (strain ATCC 15692 / PAO1 / 1C / PRS 101 / LMG 12228) GN=gshB PE=3 SV=1	0	0	0	1	0	0	0	0.333333	0	1	1
Q9I6J2	50.421	6.06	Putrescine aminotransferase OS=Pseudomonas aeruginosa (strain ATCC 15692 / PAO1 / 1C / PRS 101 / LMG 12228) GN=spuC PE=3 SV=1	0	0	0	0	0	1	0	0.333333	0	1	1
Q9I6Y9	37.519	7.53	Nonspecific ribonucleoside hydrolase OS=Pseudomonas aeruginosa (strain ATCC 15692 / PAO1 / 1C / PRS 101 / LMG 12228) GN=nuh PE=4 SV=2	0	0	0	0	1	0	0	0.333333	0	1	1
Q9I722	29.756	9.07	Uncharacterized protein OS=Pseudomonas aeruginosa (strain ATCC 15692 / PAO1 / 1C / PRS 101 / LMG 12228) GN=PA0110 PE=4 SV=1	0	0	0	1	0	0	0	0.333333	0	1	1
Q9HTX3	36.27	6.43	Probable binding protein component of ABC iron transporter PA5217 OS=Pseudomonas aeruginosa (strain ATCC 15692 / PAO1 / 1C / PRS 101 / LMG 12228) GN=PA5217 PE=1 SV=1	1	0	0	0	0	0	0.333333	0	1	0	1
Q9HVM8	126.506	6.42	Type IV pilus biogenesis factor PilY1 OS=Pseudomonas aeruginosa (strain ATCC 15692 / PAO1 / 1C / PRS 101 / LMG 12228) GN=pilY1 PE=3 SV=1	0	1	0	0	0	0	0.333333	0	1	0	1
Q9HZI6	73.345	9.48	Probable soluble lytic transglycosylase OS=Pseudomonas aeruginosa (strain ATCC 15692 / PAO1 / 1C / PRS 101 / LMG 12228) GN=PA3020 PE=4 SV=1	0	0	1	0	0	0	0.333333	0	1	0	1
Q9I119	63.42	8.35	Uncharacterized protein OS=Pseudomonas aeruginosa (strain ATCC 15692 / PAO1 / 1C / PRS 101 / LMG 12228) GN=PA2463 PE=4 SV=1	1	0	0	0	0	0	0.333333	0	1	0	1
Q9I4Z7	17.482	5.05	Probable dna-binding stress protein OS=Pseudomonas aeruginosa (strain ATCC 15692 / PAO1 / 1C / PRS 101 / LMG 12228) GN=PA0962 PE=3 SV=1	0	1	0	0	0	0	0.333333	0	1	0	1
Q9I792	63.153	8.25	Uncharacterized protein OS=Pseudomonas aeruginosa (strain ATCC 15692 / PAO1 / 1C / PRS 101 / LMG 12228) GN=PA0040 PE=4 SV=1	1	0	0	0	0	0	0.333333	0	1	0	1
