# Supplementary material for: Azithromycin Attenuates Pseudomonas-Induced Lung Inflammation by Targeting Bacterial Proteins Secreted in the Cultured Medium
Source: Front Immunol. 2016 Nov 15;7:499. doi: 10.3389/fimmu.2016.00499 (PMC5108761; doi:10.3389/fimmu.2016.00499)
Supplement: Table S2 — Differentially expressed proteins by comparing the protein profiles of PAO1 and PAO1 + AZM CMs. SpC, spectral count; aSpC, average spectral count; emPAI, exponentially modified protein abundance index; LDA, linear discriminant analysis, Dave, differential average; DCI, differential confidence index. Positive Dave value (red) indicate upregulation in PAO 1 CM, while negative Dave value (blue) indicate upregulation in PAO1 + AZM CM. For each protein, MW, pI, biological processes, cellular component, and molecular function are shown. [file Data_Sheet_2.XLS]

## Sheet: Supplementary Table 2
Annotations								aSpC		MAProMa		SpC						emPAI						LDA
Accession	Gene ID	Protein name	MW [kDa]	pI	Biological Process	Cellular Component	Molecular Function	PAO1	PAO1+AZM	Dave	DCI	PAO1_1	PAO1_2	PAO1_3	PAO1+AZM_1	PAO1+AZM_2	PAO1+AZM_3	PAO1_1	PAO1_2	PAO1_3	PAO1+AZM_1	PAO1+AZM_2	PAO1+AZM_3	F Ratio	Prob>F
Q9I2A8	PA2001	Acetyl-CoA acetyltransferase	40.38	6.43	metabolic process	cytoplasm	catalytic activity	0	3	-2	-4.5	0	0	0	3	2	4	0	0	0	0.369	0.11	0.233	27	0.00653338
Q9I685	PA0432	Adenosylhomocysteinase	51.367	6.06	metabolic process	cytoplasm	catalytic activity	2	5.66667	-0.956522	-14.0556	2	2	2	5	6	6	0.08	0.08	0.166	0.259	0.359	0.359	121	0.00038817
Q9I1S4	PA2191	Adenylate cyclase ExoY	41.703	7.31	metabolic process	extracellular	catalytic activity	0	2	-2	-2	0	0	0	2	2	2	0	0	0	0.101	0.101	0.101	.	.
P43336	PA0870	Aromatic-amino-acid aminotransferase	43.246	6.29	metabolic process	cytoplasm	catalytic activity	0	1.33333	-2	-0.888889	0	0	0	1	2	1	0	0	0	0.089	0.186	0.089	16	0.0161301
Q9HU15	PA5174	Beta-ketoacyl-[acyl-carrier-protein] synthase FabY	68.721	6.11	metabolic process		catalytic activity	0	2	-2	-2	0	0	0	2	2	2	0	0	0	0.072	0.072	0.072	.	.
Q9HV43	PA4761	Chaperone protein DnaK	68.361	4.92	cell organization and biogenesis;metabolic process;response to stimulus		nucleotide binding;protein binding	7	21	-1	-196	6	9	6	22	20	21	0.266	0.425	0.266	1.424	1.031	1.285	147	0.00026551
P14165	PA1580	Citrate synthase	47.664	6.96	metabolic process	cytoplasm	catalytic activity	1.66667	9	-1.375	-39.1111	0	1	4	11	10	6	0	0.093	0.425	0.701	0.701	0.304	14.2353	0.0195542
Q9I5E3	PA0795	Citrate synthase	41.663	6.47	metabolic process	cytoplasm	catalytic activity	0.333333	4.66667	-1.73333	-10.8333	0	0	1	5	4	5	0	0	0.101	0.334	0.212	0.334	84.5	0.00077791
Q9HXZ4	PA3637	CTP synthase	59.581	5.66	metabolic process		catalytic activity;nucleotide binding	0	1.66667	-2	-1.38889	0	0	0	2	1	2	0	0	0	0.08	0.08	0.166	25	0.00749043
Q9I3D1	PA1587	Dihydrolipoyl dehydrogenase	50.134	6.96	cellular homeostasis;metabolic process;regulation of biological process;response to stimulus	cytoplasm	catalytic activity;nucleotide binding	4	11.6667	-0.978723	-60.0556	4	3	5	9	12	14	0.086	0.086	0.179	0.509	0.638	0.778	24.0455	0.00802312
Q9I1L9	PA2250	Dihydrolipoyl dehydrogenase	48.559	6.61	cellular homeostasis;metabolic process;regulation of biological process	cytoplasm	catalytic activity;nucleotide binding	4.66667	17	-1.13846	-133.611	4	6	4	20	15	16	0.28	0.509	0.28	1.096	0.931	1.096	54.76	0.00177877
P14756	PA3724	Elastase	53.653	6.76	metabolic process	extracellular	catalytic activity;metal ion binding	0	1.66667	-2	-1.38889	0	0	0	2	1	2	0	0	0	0.096	0.096	0.096	25	0.00749043
Q9HWD2	PA4266	Elongation factor G 1	77.735	5.16	metabolic process	cytoplasm	catalytic activity;nucleotide binding;RNA binding	4.33333	14.3333	-1.07143	-93.3333	4	5	4	13	15	15	0.155	0.155	0.101	0.468	0.54	0.616	180	0.00017852
Q9I244	PA2071	Elongation factor G 2	77.525	5.24	metabolic process	cytoplasm	catalytic activity;nucleotide binding;RNA binding	0	4.66667	-2	-10.8889	0	0	0	2	7	5	0	0	0	0.053	0.227	0.166	10.3158	0.0325325
Q9HXZ5	PA3635	Enolase	45.167	5.2	metabolic process	cell surface;cytoplasm;extracellular	catalytic activity;metal ion binding	1	5.33333	-1.36842	-13.7222	2	1	0	6	4	6	0.212	0.101	0	0.468	0.468	0.334	24.1429	0.0079662
G3XDA1	PA3841	Exoenzyme S	48.273	6.02	defense response;metabolic process;regulation of biological process;response to stimulus	extracellular	catalytic activity;DNA binding;enzyme regulator activity	0	29	-2	-420.5	0	0	0	33	29	25	0	0	0	2.562	1.807	1.593	157.688	0.00023143
Q9I788	PA0044	Exoenzyme T	48.485	5.86	regulation of biological process	extracellular	enzyme regulator activity	0	28	-2	-392	0	0	0	29	24	31	0	0	0	1.929	1.512	1.712	180.923	0.00017674
P42512	PA4221	Fe(3+)-pyochelin receptor	79.943	6.23	transport	membrane	metal ion binding;receptor activity;transporter activity	3.33333	5.66667	-0.518519	-10.5	3	3	4	5	5	7	0.122	0.122	0.189	0.189	0.189	0.259	9.8	0.0351684
Q51404	PA4470	Fumarate hydratase class II 1	48.665	5.99	cell communication;metabolic process;response to stimulus	cytoplasm	catalytic activity	0	1.33333	-2	-0.888889	0	0	0	2	1	1	0	0	0	0.233	0.11	0.11	16	0.0161301
Q9I0L5	PA2623	Isocitrate dehydrogenase [NADP]	45.548	5.24	metabolic process		catalytic activity;metal ion binding;nucleotide binding	15	24	-0.461538	-175.5	19	13	13	22	23	27	1.346	1.154	0.978	1.783	2.03	2.03	12.7895	0.0232457
P21175	PA1074	Leucine-, isoleucine-, valine-, threonine-, and alanine-binding protein	39.744	5.82	transport			2.66667	8	-1	-28.4444	3	2	3	10	8	6	0.222	0.105	0.222	0.65	0.65	0.492	19.6923	0.011355
Q9I636	PA0482	Malate synthase G	78.611	5.72	metabolic process	cytoplasm	catalytic activity;metal ion binding	5	8.66667	-0.536585	-25.0556	4	6	5	10	9	7	0.108	0.166	0.166	0.431	0.359	0.359	12.1	0.0253865
Q9HUD3	PA5046	Malic enzyme	45.4	5.19	metabolic process		catalytic activity;metal ion binding;nucleotide binding	4.33333	8	-0.594595	-22.6111	4	5	4	10	6	8	0.186	0.292	0.186	0.668	0.292	0.532	9.30769	0.0379966
P08308	PA5172	Ornithine carbamoyltransferase, catabolic	38.084	6.6	metabolic process	cytoplasm	catalytic activity	0	6.66667	-2	-22.2222	0	0	0	8	5	7	0	0	0	0.73	0.389	0.931	57.1429	0.00164129
Q9HWW1	PA4067	Outer membrane protein OprG	25.178	5.12	transport	membrane	metal ion binding	4.66667	16	-1.09677	-117.111	3	6	5	17	17	14	0.874	1.31	0.874	4.337	4.337	3.329	72.25	0.00105058
G3XD11	PA1178	PhoP/Q and low Mg2+ inducible outer membrane protein H1	21.561	9.03		membrane		8	13	-0.47619	-52.5	9	6	9	12	12	15	1.154	0.778	1.61	2.162	2.831	2.162	12.5	0.0241101
G3XDA8	PA5369	Phosphate-binding protein PstS	34.452	9.09	transport	extracellular		0.333333	2.33333	-1.5	-2.66667	0	0	1	2	2	3	0	0	0.145	0.311	0.311	0.311	18	0.0132356
Q9HV59	PA4740	Polyribonucleotide nucleotidyltransferase	75.406	5.19	metabolic process	cytoplasm	catalytic activity;metal ion binding;RNA binding	0	2	-2	-2	0	0	0	1	3	2	0	0	0	0.051	0.105	0.051	12	0.0257214
Q9HTP2	PA5312	Probable aldehyde dehydrogenase	53.11	5.58	metabolic process		catalytic activity	1.66667	3.66667	-0.75	-5.33333	2	2	1	3	4	4	0.086	0.086	0.086	0.28	0.179	0.28	18	0.0132356
Q9I5T4	PA0604	Probable binding protein component of ABC transporter	38.143	6				0	1.66667	-2	-1.38889	0	0	0	2	1	2	0	0	0	0.311	0.145	0.145	25	0.00749043
Q9HUA7	PA5076	Probable binding protein component of ABC transporter	29.717	7.4	transport	membrane	receptor activity;signal transducer activity;transporter activity	1.33333	4	-1	-7.11111	2	2	0	4	4	4	0.179	0.179	0	0.389	0.389	0.389	16	0.0161301
Q9HVS5	PA4496	Probable binding protein component of ABC transporter	60.039	7.52	transport		transporter activity	0.333333	3	-1.6	-4.44444	1	0	0	4	2	3	0.093	0	0	0.304	0.093	0.194	16	0.0161301
Q9I083	PA2760	Probable outer membrane protein	46.822	5.82	transport		transporter activity	0	3.33333	-2	-5.55556	0	0	0	4	3	3	0	0	0	0.194	0.194	0.194	100	0.000562
Q9I456	PA1288	Probable outer membrane protein	45.534	6.11				0.333333	6.33333	-1.8	-20	0	0	1	8	6	5	0	0	0.129	0.624	0.438	0.438	40.5	0.00312559
G3XD89	PA3790	Putative copper transport outer membrane porin OprC	79.254	6.46	transport	membrane	receptor activity;transporter activity	1.66667	6	-1.13043	-16.6111	1	2	2	6	7	5	0.054	0.054	0.11	0.233	0.299	0.233	42.25	0.00289001
Q9I6J1	PA0300	Putrescine-binding periplasmic protein SpuD	40.604	7.44	transport		transporter activity	7.33333	10.3333	-0.339623	-26.5	7	7	8	11	11	9	0.848	0.585	0.848	2.415	1.154	0.848	16.2	0.0157999
Q9I5Z0	PA0546	S-adenosylmethionine synthase	42.683	5.49	metabolic process	cytoplasm	catalytic activity;metal ion binding;nucleotide binding	0	2	-2	-2	0	0	0	1	2	3	0	0	0	0.11	0.11	0.11	12	0.0257214
P53593	PA1588	Succinyl-CoA ligase [ADP-forming] subunit beta	41.517	6.21	metabolic process		catalytic activity;metal ion binding;nucleotide binding	2	7.66667	-1.17241	-27.3889	2	4	0	10	6	7	0.186	0.292	0	0.668	0.292	0.407	11.56	0.0272773
P15276	PA5253	Transcriptional regulatory protein AlgP	34.47	10.59	metabolic process;regulation of biological process		DNA binding	0	1.66667	-2	-1.38889	0	0	0	2	1	2	0	0	0	0.179	0.179	0.179	25	0.00749043
Q9I5Y8	PA0548	Transketolase	72.175	5.33	metabolic process		catalytic activity;metal ion binding	0	2	-2	-2	0	0	0	2	2	2	0	0	0	0.064	0.064	0.064	.	.
Q9I323	PA1709	Translocator outer membrane protein PopD	31.29	6.13	transport		protein binding	0	5	-2	-12.5	0	0	0	6	6	3	0	0	0	0.413	0.413	0.259	25	0.00749043
Q9I324	PA1708	Translocator protein PopB	40.036	6.07	transport		protein binding	0	1.66667	-2	-1.38889	0	0	0	2	2	1	0	0	0	0.233	0.233	0.11	25	0.00749043
P95434	PA1719	Type III export protein PscF	9.279	7.25	transport	extracellular	transporter activity	0	2	-2	-2	0	0	0	3	2	1	0	0	0	0.468	0.468	0.468	12	0.0257214
G3XCX6	PA1698	Type III secretion outer membrane protein PopN	31.3	5.55	regulation of biological process;transport	cell surface;membrane		0	8	-2	-32	0	0	0	10	9	5	0	0	0	1.069	0.833	0.624	27.4286	0.00635226
Q9HXG8	PA3836	Uncharacterized protein	34.199	8.13				2	3.66667	-0.588235	-4.72222	2	2	2	3	4	4	0.129	0.129	0.129	0.274	0.274	0.438	25	0.00749043
Q9HT29	PA5545	Uncharacterized protein	33.607	7.59				0	1	-2	-0.5	0	0	0	1	1	1	0	0	0	0.166	0.166	0.166	.	.
Q9HVS6	PA4495	Uncharacterized protein	24.864	6.07				0	3.33333	-2	-5.55556	0	0	0	3	5	2	0	0	0	0.425	0.701	0.194	14.2857	0.0194418
Q9HY15	PA3611	Uncharacterized protein	14.977	8.65				0	1.33333	-2	-0.888889	0	0	0	1	1	2	0	0	0	0.259	0.259	0.259	16	0.0161301
Q9HYT1	PA3313	Uncharacterized protein	36.516	9.61	transport		transporter activity	0	1.33333	-2	-0.888889	0	0	0	1	1	2	0	0	0	0.093	0.093	0.093	16	0.0161301
Q9I129	PA2453	Uncharacterized protein	8.112	8.18				0	2.33333	-2	-2.72222	0	0	0	3	2	2	0	0	0	3.642	1.154	1.154	49	0.00219213
Q9I585	PA0856	Uncharacterized protein	19.986	9.45				0	3	-2	-4.5	0	0	0	2	3	4	0	0	0	0.194	0.425	0.425	27	0.00653338
Q9HX91	PA3922	Uncharacterized protein PA3922	51.198	8.62				2	6.33333	-1.04	-18.0556	3	1	2	8	7	4	0.096	0.096	0.096	0.585	0.318	0.318	10.5625	0.0313757
G3XD33	PA3407	Heme acquisition protein HasAp	20.89	4.58				66	17	1.18072	2033.5	80	73	45	18	17	16	9	9	9	5.31	5.31	5.31	20.939	0.010215
Q9HWK6	PA4175	Lysyl endopeptidase	48.183	6.95	metabolic process	extracellular	catalytic activity	9	4	0.769231	32.5	7	9	11	3	4	5	0.668	0.668	1.154	0.292	0.468	0.468	15	0.0179479
Q9I5S9	PA0623	Probable bacteriophage protein	17.928	5.19				1.66667	0	2	1.38889	2	2	1	0	0	0	0.259	0.259	0.259	0	0	0	25	0.00749043
Q9I1A2	PA2377	Uncharacterized protein	46.737	9.39				2	0	2	2	2	3	1	0	0	0	0.11	0.369	0.11	0	0	0	12	0.0257214
Q9I6A7	PA0388	Uncharacterized protein	15.293	7.18				4.66667	1	1.29412	10.3889	5	5	4	2	1	0	1.154	1.154	1.154	0.668	0.292	0	30.25	0.00532813
