# Supplementary material for: Azithromycin Attenuates Pseudomonas-Induced Lung Inflammation by Targeting Bacterial Proteins Secreted in the Cultured Medium
Source: Front Immunol. 2016 Nov 15;7:499. doi: 10.3389/fimmu.2016.00499 (PMC5108761; doi:10.3389/fimmu.2016.00499)
Supplement: Data Sheet S1 — Peptides identified by analyzing supernatants of culture media (CM) collected from Pseudomonas aeruginosa cultured in the absence (PAO1) or in the presence of pretreatment with azithromycin (PAO1 + AZM). The file contains six data sheets corresponding to the MudPIT replicates analysis (rep 1–3) of CMs. For each analysis, Protein accession, annotated sequence, confidence, PSM ambiguity, protein groups, missed cleavages, charge, rank, m/z [Da], MH + [Da], DeltaM [ppm], Delta m/z, and Xcorr are shown. [file Data_Sheet_3.XLS]

## Sheet: PAO1_rep1_TargetPeptideSpectrum
Protein Accessions	Annotated Sequence	Confidence	PSM Ambiguity	# Protein Groups	# Missed Cleavages	Charge	Rank	m/z [Da]	MH+ [Da]	DeltaM [ppm]	Deltam/z [Da]	XCorr
P00282	DSVTFDVSK	High	Unambiguous	1	0	2	1	499.606	998.205	723.585	0.360882	2.94395
Q9HWK6	AAPLAPKPGTPLQVGVGLK	High	Unambiguous	1	0	3	1	605.651	1814.94	466.986	0.282385	1.5334
Q9HWK6	AAPLAPKPGTPLQVGVGLK	High	Unambiguous	1	0	3	1	605.831	1815.48	766.259	0.463354	1.55731
Q9HV43	AADDVVDAEFEEVKDNK	High	Unambiguous	1	1	3	1	632.281	1894.83	506.108	0.319501	2.03728
Q9HV43	AADDVVDAEFEEVKDNK	High	Unambiguous	1	1	3	1	632.332	1894.98	586.065	0.369977	1.37779
Q9I5W4	SGEISNQIFPLHK	High	Unambiguous	1	0	3	1	490.941	1470.81	704.101	0.344957	2.51018
Q9HTX3	VYNQSLTGTLIETHGAQK	High	Unambiguous	1	0	3	1	654.257	1960.76	378.65	0.247386	2.01116
P09591	GITINTSHVEYDSAVR	High	Unambiguous	1	0	2	1	881.727	1762.45	323.16	0.284684	3.99409
P09591	GITINTSHVEYDSAVR	High	Unambiguous	1	0	3	1	588.367	1763.09	687.206	0.403591	3.35002
Q9K3C5	VGEDKNPVTGALLGDASVR	High	Unambiguous	1	1	3	1	633.768	1899.29	679.971	0.430195	3.6593
P09591	GITINTSHVEYDSAVR	High	Unambiguous	1	0	2	1	881.783	1762.56	386.971	0.340897	3.9714
P72151	NQVLQQAGTAILAQANQLPQAVLSLLR	High	Unambiguous	1	0	3	1	954.489	2861.45	990.747	0.944057	6.51562
P72151	NQVLQQAGTAILAQANQLPQAVLSLLR	High	Unambiguous	1	0	3	1	953.922	2859.75	395.944	0.377284	5.43165
G3XD33	AVDPSLSINSTFDQLAAAGVAHATPAAAAAEVGVVGVQELPHDLALAA	High	Unambiguous	1	0	3	1	1536.79	4608.37	431.689	0.662841	3.02433
G3XD33	AVDPSLSINSTFDQLAAAGVAHATPAAAAAEVGVVGVQELPHDLALAA	High	Unambiguous	1	0	3	1	1536.57	4607.68	283.181	0.434814	2.80221
G3XD33	AVDPSLSINSTFDQLAAAGVAHATPAAAAAEVGVVGVQELPHDLALAA	High	Unambiguous	1	0	3	1	1536.66	4607.96	343.364	0.527221	5.21336
G3XD33	AVDPSLSINSTFDQLAAAGVAHATPAAAAAEVGVVGVQELPHDLALAA	High	Unambiguous	1	0	3	1	1536.69	4608.05	363.08	0.557494	3.92182
G3XD33	AVDPSLSINSTFDQLAAAGVAHATPAAAAAEVGVVGVQELPHDLALAA	High	Unambiguous	1	0	3	1	1537.49	4610.46	885.4	1.3595	3.32936
G3XD33	AVDPSLSINSTFDQLAAAGVAHATPAAAAAEVGVVGVQELPHDLALAA	High	Unambiguous	1	0	3	1	1536.59	4607.76	299.082	0.459228	3.32848
Q59636	TLSIIKPDAVSK	High	Unambiguous	1	0	2	1	636.522	1272.04	220.731	0.140358	3.01168
G3XD33	AVDPSLSINSTFDQLAAAGVAHATPAAAAAEVGVVGVQELPHDLALAA	High	Unambiguous	1	0	3	1	1536.66	4607.96	343.523	0.527465	3.86272
P42512	IDLENNPQEDPDHPGPPNNPFYISGGK	High	Unambiguous	1	0	3	1	988.453	2963.34	668.195	0.65959	3.38618
Q9I636	AFLDEAAPLESGSHVDATSYSVK	High	Unambiguous	1	0	3	1	798.976	2394.91	320.279	0.255598	2.10661
Q9I6J1	AAFGDNAPVDSWDLVFKPENIQK	High	Unambiguous	1	0	3	1	854.919	2562.74	575.895	0.491674	3.01259
G3XD76	LAESQKPLVATLLAEDAAPSSTAEAYLK	High	Unambiguous	1	0	3	1	963.406	2888.2	233.522	0.224767	2.66002
G3XD76	LAESQKPLVATLLAEDAAPSSTAEAYLK	High	Unambiguous	1	0	3	1	963.705	2889.1	544.243	0.52384	2.49494
Q9I5W4	GLAYGTNVLTQLSGTNAAHAPLLK	High	Unambiguous	1	0	3	1	804.79	2412.35	848.68	0.681861	2.35029
Q9I5W4	GLAYGTNVLTQLSGTNAAHAPLLK	High	Unambiguous	1	0	3	1	804.862	2412.57	938.93	0.75437	2.17952
Q9HT68	GTDLVAVTGVHIEPLGAYSSK	High	Unambiguous	1	0	3	1	705.812	2115.42	619.71	0.436712	2.8257
Q9I636	NAGQFLAFQGDAAKPQAVLLK	High	Unambiguous	1	0	3	1	730.167	2188.49	591.958	0.431575	2.8926
Q9I636	NAGQFLAFQGDAAKPQAVLLK	High	Unambiguous	1	0	3	1	730.34	2189.01	829.38	0.604671	2.86596
P42512	IDLENNPQEDPDHPGPPNNPFYISGGK	High	Unambiguous	1	0	3	1	988.277	2962.82	489.997	0.483686	4.13169
Q9HWK6	FANPNAAISAAGIHFAAPPAR	High	Unambiguous	1	0	3	1	689.068	2065.19	539.3	0.371052	1.71957
Q9HWK6	FANPNAAISAAGIHFAAPPAR	High	Unambiguous	1	0	3	1	689.274	2065.81	837.9	0.576497	2.80065
P42512	KDGETELPDMVISGESTSATQPPGVTTLGK	High	Unambiguous	1	1	3	1	1016.38	3047.12	534.38	0.542483	2.75771
Q9HX91	LAGNVLLVHETLNQVK	High	Selected	1	0	2	1	874.856	1748.71	399.673	0.349316	2.82134
Q9HX91	LAGNVLLVHETLNQVK	High	Unambiguous	1	0	2	1	874.737	1748.47	263.776	0.230541	3.06436
Q9HX91	LAGNVLLVHETLNQVK	High	Selected	1	0	3	2	583.914	1749.73	984.63	0.573713	1.74119
Q9I3F5	VLAVLGDSVTTDHISPAGNIK	High	Unambiguous	1	0	3	1	703.337	2108	406.979	0.285854	2.41712
Q9I636	AFLDEAAPLESGSHVDATSYSVK	High	Unambiguous	1	0	3	1	799.049	2395.13	412.132	0.328901	2.08337
Q9I1L9	ILPGYDEELTKPVAQALR	High	Unambiguous	1	0	2	1	1007.28	2013.55	224.77	0.226243	2.30114
G3XD33	AVDPSLSINSTFDQLAAAGVAHATPAAAAAEVGVVGVQELPHDLALAA	High	Unambiguous	1	0	3	1	1537.02	4609.06	581.469	0.892822	5.29034
Q9HTL9	TMELVEGFEEQTVQVFENLK	High	Unambiguous	1	0	2	1	1186.33	2371.65	631.949	0.748908	4.4635
G3XD33	AVDPSLSINSTFDQLAAAGVAHATPAAAAAEVGVVGVQELPHDLALAA	High	Unambiguous	1	0	3	1	1537.35	4610.03	791.669	1.21558	4.93499
P09591	ADMVDDAELLELVEMEVR	High	Unambiguous	1	0	2	1	1039.13	2077.25	130.913	0.135952	3.1215
G3XD33	VVYGLMSGDSSALQGQIDALLK	High	Unambiguous	1	0	3	1	756.165	2266.48	574.533	0.433807	3.65801
G3XD33	VVYGLMSGDSSALQGQIDALLK	High	Unambiguous	1	0	2	1	1133.42	2265.84	290.459	0.32897	4.58165
G3XD33	VVYGLMSGDSSALQGQIDALLK	High	Unambiguous	1	0	2	1	1133.32	2265.63	197.876	0.224112	5.37281
Q9I0L5	NPIIPFIEGDGIGVDISPVMIK	High	Unambiguous	1	0	2	1	1162.93	2324.86	257.81	0.299609	5.16628
Q9I0L5	NPIIPFIEGDGIGVDISPVMIK	High	Unambiguous	1	0	3	1	776.15	2326.43	936.969	0.725919	4.24282
Q9I0L5	NPIIPFIEGDGIGVDISPVMIK	High	Unambiguous	1	0	2	1	1163.37	2325.73	633.329	0.73601	5.7441
Q9I0L5	NPIIPFIEGDGIGVDISPVMIK	High	Unambiguous	1	0	3	1	775.833	2325.48	527.784	0.408902	2.53334
P09591	ADMVDDAELLELVEMEVR	High	Unambiguous	1	0	2	1	1039.67	2078.34	652.816	0.677944	3.44597
Q9I5W4	LQANQSVALVSPYGGLLQLVYSGATPGQTVTVK	High	Unambiguous	1	0	3	1	1121.58	3362.72	864.337	0.968006	3.73591
G3XD33	VVYGLMSGDSSALQGQIDALLK	High	Unambiguous	1	0	3	1	756.469	2267.39	977.495	0.738067	3.3897
G3XD33	VVYGLMSGDSSALQGQIDALLK	High	Unambiguous	1	0	2	1	1133.98	2266.95	779.671	0.883048	5.33309
G3XD33	VVYGLMSGDSSALQGQIDALLK	High	Unambiguous	1	0	2	1	1133.82	2266.64	642.791	0.728018	5.64573
G3XD33	VVYGLMSGDSSALQGQIDALLK	High	Unambiguous	1	0	3	1	756.049	2266.13	420.785	0.317718	3.48384
Q9I5D1	LYGYALPATVDDAYFASLLR	High	Unambiguous	1	0	2	1	1110.38	2219.74	272.37	0.302214	3.23209
G3XD33	VVYGLMSGDSSALQGQIDALLK	High	Unambiguous	1	0	2	1	1133.32	2265.64	202.51	0.229361	4.97498
G3XD33	STASDAAFIAGGDLHYTLFSNPSHTLWGK	High	Unambiguous	1	0	3	1	1022.68	3066.03	507.374	0.51828	2.00175
P30718	AIAQVGTISANSDESIGQIIAEAMEK	High	Unambiguous	1	0	3	1	883.063	2647.17	319.156	0.281531	4.71696
Q9I5W4	LQANQSVALVSPYGGLLQLVYSGATPGQTVTVK	High	Unambiguous	1	0	3	1	1121.49	3362.45	783.025	0.876941	4.49414
Q9HWW1	VDVDVDPWVYMIGFGYK	High	Unambiguous	1	0	2	1	1002.58	2004.16	595.7	0.596582	4.43314
Q9I5W4	ELNEVFIDDAYTLAGFAIPNQAK	High	Unambiguous	1	0	2	1	1270.39	2539.77	195.383	0.248065	3.59248
Q9I5W4	ELNEVFIDDAYTLAGFAIPNQAK	High	Unambiguous	1	0	2	1	1270.34	2539.67	158.367	0.201068	3.70861
G3XD33	AVDPSLSINSTFDQLAAAGVAHATPAAAAAEVGVVGVQELPHDLALAA	High	Unambiguous	1	0	3	1	1537.28	4609.83	748.659	1.14954	4.64878
Q9I131	LPLTFFLSSGLLEEPEADGILGSNR	High	Unambiguous	1	0	2	1	1338.47	2675.94	203.479	0.272193	5.26314
Q9I131	LPLTFFLSSGLLEEPEADGILGSNR	High	Unambiguous	1	0	2	1	1339.41	2677.81	903.398	1.20847	5.37045
Q9I131	LPLTFFLSSGLLEEPEADGILGSNR	High	Unambiguous	1	0	3	1	893.017	2677.04	614.026	0.547587	4.94101
Q9I131	LPLTFFLSSGLLEEPEADGILGSNR	High	Unambiguous	1	0	3	1	893.272	2677.8	900.724	0.803264	5.5817
Q9I5W4	VTGAASQPFLDIQPGEDSSQAIADFIQALDADK	High	Unambiguous	1	0	3	1	1140.66	3419.98	384.316	0.43795	3.93873
Q9I5W4	VTGAASQPFLDIQPGEDSSQAIADFIQALDADK	High	Unambiguous	1	0	3	1	1140.76	3420.26	467.657	0.53292	4.70738
P09591	AIDQPFLMPIEDVFSISGR	High	Unambiguous	1	0	2	1	1068.31	2135.61	244.189	0.260682	4.15821
P09591	AIDQPFLMPIEDVFSISGR	High	Unambiguous	1	0	2	1	1068.28	2135.55	220.519	0.235413	4.40342
G3XD33	AVDPSLSINSTFDQLAAAGVAHATPAAAAAEVGVVGVQELPHDLALAA	High	Unambiguous	1	0	3	1	1536.92	4608.75	515.244	0.791137	2.99566
G3XD33	AVDPSLSINSTFDQLAAAGVAHATPAAAAAEVGVVGVQELPHDLALAA	High	Unambiguous	1	0	3	1	1537.1	4609.3	634.257	0.973876	3.59616
Q9I0L5	VNPGSLILSAEMMLR	High	Unambiguous	1	0	2	1	816.178	1631.35	295.892	0.24128	3.1839
G3XD33	AVDPSLSINSTFDQLAAAGVAHATPAAAAAEVGVVGVQELPHDLALAA	High	Unambiguous	1	0	3	1	1537.02	4609.04	578.368	0.888061	2.97458
Q9I0L5	VNPGSLILSAEMMLR	High	Unambiguous	1	0	2	1	816.242	1631.48	374.56	0.305428	3.38674
Q9I690	MDLGPASQEVELLLSVEGIR	High	Unambiguous	1	0	3	1	719.771	2157.3	543.084	0.390319	3.28095
Q9I690	MDLGPASQEVELLLSVEGIR	High	Unambiguous	1	0	3	1	719.683	2157.04	421.558	0.302978	2.92046
Q9I690	MDLGPASQEVELLLSVEGIR	High	Unambiguous	1	0	2	1	1078.89	2156.77	297.01	0.320196	5.22322
Q9I690	MDLGPASQEVELLLSVEGIR	High	Unambiguous	1	0	2	1	1078.83	2156.66	248.208	0.267584	5.32178
G3XD33	VVYGLMSGDSSALQGQIDALLK	High	Unambiguous	1	0	2	1	1133.46	2265.92	326.241	0.369498	4.07064
P00282	NVMGHNWVLSTAADMQGVVTDGMASGLDK	High	Unambiguous	1	0	3	1	1002.54	3005.6	399.505	0.400091	3.2901
G3XD33	VVYGLMSGDSSALQGQIDALLK	High	Unambiguous	1	0	3	1	756.001	2265.99	356.764	0.269378	3.94651
Q9HZP7	VLVADNAAYAHQLPENVAPLIAELGK	High	Unambiguous	1	0	3	1	906.683	2718.04	577.529	0.522946	2.71683
G3XD33	LDSIALGDTLTGGASSGGYALDSQEVSFSNLGLDSPIAQGR	High	Unambiguous	1	0	3	1	1347.58	4040.73	187.919	0.253062	3.34671
Q9I685	IMDGSFANQVLAQIHLFEQK	High	Unambiguous	1	0	3	1	764.268	2290.79	707.854	0.540133	1.73805
Q9I685	IMDGSFANQVLAQIHLFEQK	High	Unambiguous	1	0	3	1	764.361	2291.07	829.276	0.632784	2.87464
P00282	NVMGHNWVLSTAADMQGVVTDGMASGLDK	High	Unambiguous	1	0	3	1	1002.98	3006.94	845.629	0.846868	3.54361
Q9I1R3	LIGLLANVPDRDKYEVPPFTISNDLIGVGIPK	High	Unambiguous	1	2	3	1	1155.82	3465.45	440.888	0.509067	3.32396
Q9I1R3	LIGLLANVPDRDKYEVPPFTISNDLIGVGIPK	High	Unambiguous	1	2	3	1	1156.01	3466.01	603.805	0.697177	2.32302
Q9I5W4	AALGYGTYAQRPGNSGDASSTDGNDNLLLGLSWLTQR	High	Unambiguous	1	0	3	1	1281.05	3841.15	336.256	0.430392	4.05816
P00282	NVMGHNWVLSTAADMQGVVTDGMASGLDK	High	Unambiguous	1	0	3	1	1002.52	3005.55	382.684	0.383245	3.03354
Q9I6A7	FGDLDVHYNVFNSSFLQPNVASAVGLVR	High	Unambiguous	1	0	3	1	1023.14	3067.4	605.106	0.618328	3.05311
G3XD33	AVDPSLSINSTFDQLAAAGVAHATPAAAAAEVGVVGVQELPHDLALAA	High	Unambiguous	1	0	3	1	1537.53	4610.58	912.59	1.40124	3.15392
Q9I6A7	FGDLDVHYNVFNSSFLQPNVASAVGLVR	High	Unambiguous	1	0	3	1	1022.73	3066.17	201.57	0.205974	3.32941
P00282	NVMGHNWVLSTAADMQGVVTDGMASGLDK	High	Unambiguous	1	0	3	1	1002.56	3005.67	423.03	0.42365	5.25858
G3XD33	VVYGLMSGDSSALQGQIDALLK	High	Unambiguous	1	0	3	1	756.218	2266.64	644.375	0.486541	3.73224
G3XD33	VVYGLMSGDSSALQGQIDALLK	High	Unambiguous	1	0	2	1	1133	2264.99	-82.5673	-0.0935149	3.79441
O52762	VDDDYYSQPAALFHLFTDEQK	High	Unambiguous	1	0	3	1	835.183	2503.53	554.459	0.462446	2.27066
Q9I3D1	AQMNYDLIPSVIYTHPEIAWVGK	High	Unambiguous	1	0	3	1	882.94	2646.8	552.273	0.486984	3.37589
Q9I3D1	AQMNYDLIPSVIYTHPEIAWVGK	High	Unambiguous	1	0	3	1	882.622	2645.85	192.616	0.169845	2.5315
Q9I6J1	AAFGDNAPVDSWDLVFKPENIQK	High	Unambiguous	1	0	3	1	854.971	2562.9	636.733	0.543615	2.17957
P48632	NYDNTTDDFINWDGDIGKPDWGTPSQYIDDK	High	Unambiguous	1	0	3	1	1202.99	3606.95	384.559	0.462184	3.05764
G3XD33	VVYGLMSGDSSALQGQIDALLK	High	Unambiguous	1	0	3	1	756.084	2266.24	467.346	0.352874	3.01942
Q9HV43	AKLESLVEDLVQR	High	Unambiguous	1	1	2	1	750.771	1500.53	461.092	0.345783	2.3305
G3XD33	AVDPSLSINSTFDQLAAAGVAHATPAAAAAEVGVVGVQELPHDLALAA	High	Unambiguous	1	0	3	1	1536.73	4608.18	391.859	0.601684	3.65073
G3XD33	AVDPSLSINSTFDQLAAAGVAHATPAAAAAEVGVVGVQELPHDLALAA	High	Unambiguous	1	0	3	1	1537.46	4610.36	864.73	1.32776	3.54669
G3XD33	STASDAAFIAGGDLHYTLFSNPSHTLWGK	High	Unambiguous	1	0	3	1	1023	3066.97	814.016	0.831512	1.93972
G3XD33	STASDAAFIAGGDLHYTLFSNPSHTLWGK	High	Unambiguous	1	0	3	1	1022.53	3065.57	355.249	0.362884	2.79198
G3XD33	STASDAAFIAGGDLHYTLFSNPSHTLWGK	High	Unambiguous	1	0	3	1	1022.69	3066.04	509.406	0.520355	2.72121
G3XD33	STASDAAFIAGGDLHYTLFSNPSHTLWGK	High	Unambiguous	1	0	3	1	1022.74	3066.2	561.509	0.573577	2.33949
G3XD33	STASDAAFIAGGDLHYTLFSNPSHTLWGK	High	Unambiguous	1	0	3	1	1022.68	3066.04	508.689	0.519622	2.87613
G3XD33	STASDAAFIAGGDLHYTLFSNPSHTLWGK	High	Unambiguous	1	0	3	1	1022.54	3065.61	369.23	0.377166	1.94224
G3XD33	STASDAAFIAGGDLHYTLFSNPSHTLWGK	High	Unambiguous	1	0	3	1	1022.14	3064.42	-20.5847	-0.0210271	1.68287
G3XD33	STASDAAFIAGGDLHYTLFSNPSHTLWGK	High	Unambiguous	1	0	3	1	1022.74	3066.22	567.125	0.579315	2.88843
G3XD33	AVDPSLSINSTFDQLAAAGVAHATPAAAAAEVGVVGVQELPHDLALAA	High	Unambiguous	1	0	3	1	1536.87	4608.6	482.411	0.740722	2.18479
G3XD33	STASDAAFIAGGDLHYTLFSNPSHTLWGK	High	Unambiguous	1	0	3	1	1023.18	3067.54	998.168	1.01962	2.1984
G3XD33	STASDAAFIAGGDLHYTLFSNPSHTLWGK	High	Unambiguous	1	0	3	1	1022.53	3065.57	355.368	0.363006	2.78139
G3XD33	STASDAAFIAGGDLHYTLFSNPSHTLWGK	High	Unambiguous	1	0	3	1	1022.89	3066.65	708.018	0.723236	2.5468
G3XD33	STASDAAFIAGGDLHYTLFSNPSHTLWGK	High	Unambiguous	1	0	3	1	1022.45	3065.35	283.189	0.289276	3.96277
G3XD33	STASDAAFIAGGDLHYTLFSNPSHTLWGK	High	Unambiguous	1	0	3	1	1022.81	3066.42	632.134	0.645721	4.09979
G3XD33	STASDAAFIAGGDLHYTLFSNPSHTLWGK	High	Unambiguous	1	0	3	1	1022.48	3065.43	309.718	0.316375	3.92163
G3XD33	STASDAAFIAGGDLHYTLFSNPSHTLWGK	High	Unambiguous	1	0	3	1	1022.66	3065.95	481.323	0.491668	4.15788
Q9HWK6	LETHSGSLPDDVLLHFAGAGK	High	Unambiguous	1	0	3	1	722.316	2164.93	383.82	0.276875	2.42501
Q9I1D6	LDPGLARWIATHVSFPNAMVDR	High	Selected	0	1	3	3	822.955	2466.85	235.317	0.193452	1.45359
G3XD33	STASDAAFIAGGDLHYTLFSNPSHTLWGK	High	Unambiguous	1	0	3	1	1022.51	3065.51	336.606	0.343841	2.15102
Q9HWW1	WGVELVAATPFNHQVDVK	High	Unambiguous	1	0	3	1	671.181	2011.53	737.663	0.494245	4.32147
Q9I6J1	VLHVYNWSDYIAPDTLEK	High	Unambiguous	1	0	2	1	1082.34	2163.67	275.074	0.297503	3.70985
Q9I6J1	VLHVYNWSDYIAPDTLEK	High	Unambiguous	1	0	2	1	1082.29	2163.57	226.541	0.245013	4.85893
P30718	GYLSPYFVNKPDTMAAELDSPLLLLVDK	High	Unambiguous	1	0	3	1	1037.86	3111.56	623.875	0.646671	3.83885
G3XD33	AVDPSLSINSTFDQLAAAGVAHATPAAAAAEVGVVGVQELPHDLALAA	High	Unambiguous	1	0	3	1	1536.94	4608.8	525.977	0.807616	1.70326
G3XD33	AVDPSLSINSTFDQLAAAGVAHATPAAAAAEVGVVGVQELPHDLALAA	High	Unambiguous	1	0	3	1	1536.87	4608.59	480.105	0.737182	1.33709
Q9I3F5	VALQNVASAFNEFLGLQLHPSSTEEGR	High	Unambiguous	1	0	3	1	972.457	2915.36	304.28	0.295605	3.36947
Q9I3F5	VALQNVASAFNEFLGLQLHPSSTEEGR	High	Unambiguous	1	0	3	1	973.046	2917.12	910.177	0.884228	3.02407
Q9HUD3	TLADALEGADVFVGLSGANLLEPEDLKR	High	Unambiguous	1	1	3	1	972.417	2915.24	589.115	0.572132	3.49856
Q9HUD3	TLADALEGADVFVGLSGANLLEPEDLKR	High	Unambiguous	1	1	3	1	972.372	2915.1	542.608	0.526966	2.25797
P00282	NVMGHNWVLSTAADMQGVVTDGMASGLDK	High	Unambiguous	1	0	3	1	1002.8	3006.39	664.01	0.664983	3.15417
P30718	GYLSPYFVNKPDTMAAELDSPLLLLVDK	High	Unambiguous	1	0	3	1	1038.2	3112.59	957.628	0.992618	4.4708
P00282	NVMGHNWVLSTAADMQGVVTDGMASGLDK	High	Unambiguous	1	0	3	1	1002.89	3006.65	751.163	0.752264	2.83211
Q9HXG8	SIPIVFSTVTDPVGAHLTPSWEASGTNVTGVSDMLALDK	High	Unambiguous	1	0	3	1	1338.68	4014.04	253.019	0.338457	4.29517
Q59641	TGVVDSATSQFFINLTDNDFLNHGAR	High	Unambiguous	1	0	3	1	947.688	2841.05	593.132	0.561373	2.76884
P00282	NVMGHNWVLSTAADMQGVVTDGMASGLDK	High	Unambiguous	1	0	3	1	1002.57	3005.69	431.807	0.432439	3.54808
P00282	NVMGHNWVLSTAADMQGVVTDGMASGLDK	High	Unambiguous	1	0	3	1	1002.61	3005.81	471.178	0.471868	4.33181
Q9HVZ0	ALGQPGDVLLAISTSGNSANVIQAIQAAHDR	High	Unambiguous	1	0	3	1	1030.51	3089.52	617.342	0.635372	2.29933
Q9I3D1	AQMNYDLIPSVIYTHPEIAWVGK	High	Unambiguous	1	0	3	1	882.97	2646.9	586.951	0.517563	1.96141
Q9HZ48	AAGFTPLAHGSQPWQDGTVFENLVLSK	High	Unambiguous	1	0	3	1	958.416	2873.23	970.184	0.928287	2.55401
G3XD33	LDSIALGDTLTGGASSGGYALDSQEVSFSNLGLDSPIAQGR	High	Unambiguous	1	0	3	1	1348.06	4042.18	545.339	0.734385	3.1641
Q9HXG8	SIPIVFSTVTDPVGAHLTPSWEASGTNVTGVSDMLALDK	High	Unambiguous	1	0	3	1	1338.84	4014.5	369.188	0.493853	4.62061
Q9HUD3	GNLVAVISDGTAILGLGNLGPLASKPVMEGK	High	Unambiguous	1	0	3	1	998.556	2993.65	667.887	0.666029	3.28795
Q9HUD3	GNLVAVISDGTAILGLGNLGPLASKPVMEGK	High	Unambiguous	1	0	3	1	998.311	2992.92	422.086	0.420912	3.42362
P53641	YVEAFWNLVNWDFVAK	High	Unambiguous	1	0	2	1	1001.36	2001.71	360.913	0.361092	4.35499
Q9I402	DASIPFSYLGTEPGKPIGYSHDLQLK	High	Unambiguous	1	0	3	1	945.668	2834.99	546.956	0.516589	1.66989
Q9I0L5	KPGDVDMVIFR	High	Unambiguous	1	0	2	1	639.228	1277.45	608.104	0.388174	3.33119
Q9I0L5	KPGDVDMVIFR	High	Unambiguous	1	0	2	1	639.026	1277.05	292.475	0.186697	2.98474
P28810	VRPGPWDDSGASYGPVINPQAK	High	Unambiguous	1	0	3	1	771.772	2313.3	932.428	0.718326	2.36314
P00282	QFTVNLSHPGNLPK	High	Unambiguous	1	0	3	1	518.079	1552.22	254.742	0.131772	2.1178
P00282	QFTVNLSHPGNLPK	High	Unambiguous	1	0	3	1	518.117	1552.34	327.19	0.169247	2.49399
Q9I690	LKDFGIK	High	Unambiguous	1	1	2	1	411.139	821.271	948.239	0.389011	1.86159
Q9I0L5	KALQYAVDNDR	High	Unambiguous	1	1	2	1	646.993	1292.98	247.612	0.160039	1.60864
Q9I402	ETGTITLGHR	High	Unambiguous	1	0	2	1	543.206	1085.41	765.878	0.415326	2.16111
Q9I792; Q9I119	TGELLDLR	High	Selected	1	0	2	1	459.179	917.35	917.073	0.420253	1.27907
Q9I5W4	GSIDKDYGGDVQR	High	Unambiguous	1	1	3	1	471.03	1411.07	999.124	0.469477	4.3458
P00282	DYLKPDDSR	High	Unambiguous	1	0	2	1	555.205	1109.4	790.304	0.438037	2.51972
P00282	DYLKPDDSR	High	Unambiguous	1	0	2	1	555.229	1109.45	833.361	0.461901	2.55691
G3XD33	AVDPSLSINSTFDQLAAAGVAHATPAAAAAEVGVVGVQELPHDLALAA	High	Unambiguous	1	0	3	1	1537.49	4610.45	882.856	1.35559	3.81331
G3XD33	AVDPSLSINSTFDQLAAAGVAHATPAAAAAEVGVVGVQELPHDLALAA	High	Unambiguous	1	0	3	1	1537.2	4609.59	696.188	1.06897	3.65487
G3XD33	AVDPSLSINSTFDQLAAAGVAHATPAAAAAEVGVVGVQELPHDLALAA	High	Unambiguous	1	0	3	1	1536.65	4607.95	340.502	0.522826	3.43478
G3XD33	AVDPSLSINSTFDQLAAAGVAHATPAAAAAEVGVVGVQELPHDLALAA	High	Unambiguous	1	0	3	1	1537.23	4609.68	716.938	1.10083	2.56347
G3XD33	AVDPSLSINSTFDQLAAAGVAHATPAAAAAEVGVVGVQELPHDLALAA	High	Unambiguous	1	0	3	1	1536.93	4608.79	522.797	0.802734	2.93514
P53641	YVEAFWNLVNWDFVAK	High	Unambiguous	1	0	2	1	1001.88	2002.76	883.36	0.883797	3.25782
Q9HVZ0	ERPSLPAVALTTDSSTITSIANDYSYNEVFSK	High	Unambiguous	1	0	3	1	1160.19	3478.56	532.741	0.617395	3.85412
P30718	AIAQVGTISANSDESIGQIIAEAMEK	High	Unambiguous	1	0	3	1	883.231	2647.68	509.781	0.449683	4.41982
G3XD33	VVYGLMSGDSSALQGQIDALLK	High	Unambiguous	1	0	2	1	1133.05	2265.1	-34.8209	-0.0394378	4.75406
G3XD33	VVYGLMSGDSSALQGQIDALLK	High	Unambiguous	1	0	2	1	1133.33	2265.65	206.283	0.233634	4.78613
Q9I0L5	GPLTTPVGGGIR	High	Unambiguous	1	0	2	1	563.178	1125.35	628.153	0.353224	2.03653
Q9I0L5	GPLTTPVGGGIR	High	Unambiguous	1	0	2	1	563.191	1125.37	651.489	0.366346	2.19474
Q9HWW1	GGFATVDPDDSSSDIK	High	Unambiguous	1	0	2	1	806.174	1611.34	386.983	0.31166	2.62488
Q9HXL0	ENDTLLGADTPR	High	Unambiguous	1	0	2	1	651.388	1301.77	104.787	0.0681972	2.97813
P53641	SLEEIVK	High	Unambiguous	1	0	2	1	409.419	817.83	444.672	0.181752	2.01703
G3XD11	YYATYENISDTSSGNK	High	Unambiguous	1	0	2	1	907.634	1814.26	809.956	0.734141	4.92604
P00282	DSVTFDVSK	High	Unambiguous	1	0	2	1	499.338	997.669	185.794	0.092663	2.1444
Q9HY81	IPEFQAR	High	Unambiguous	1	0	2	1	431.133	861.258	925.075	0.397996	1.38923
Q9HY81	IPEFQAR	High	Unambiguous	1	0	2	1	431.093	861.178	831.302	0.357652	1.39168
Q9I690	NPTATFESTEVK	High	Unambiguous	1	0	2	1	662.255	1323.5	-105.734	-0.0699767	3.11014
Q9I747	EVLVSSVSTGGSGGEDR	High	Unambiguous	1	0	2	1	818.666	1636.33	332.229	0.271727	3.45823
Q9I747	EVLVSSVSTGGSGGEDR	High	Unambiguous	1	0	2	1	818.673	1636.34	340.139	0.278197	2.42207
Q9I690	AGFEGSATLK	High	Unambiguous	1	0	2	1	491.056	981.105	612.6	0.300329	1.82819
Q9I690	AGFEGSATLK	High	Unambiguous	1	0	2	1	491.09	981.174	682.194	0.334447	2.62463
P09591	AFDQIDNAPEEK	High	Unambiguous	1	0	2	1	689.097	1377.19	401.874	0.276616	3.01704
P72151	FGAQTGTATAGQVAVK	High	Unambiguous	1	0	2	1	754.254	1507.5	471.324	0.355093	3.71338
P72151	FGAQTGTATAGQVAVK	High	Unambiguous	1	0	2	1	754.202	1507.4	401.328	0.302359	3.26702
Q9I6J1	NDPGIYPSEEVMK	High	Unambiguous	1	0	2	1	740.111	1479.21	359.425	0.265738	3.00428
P53593	INIDSNALYR	High	Unambiguous	1	0	2	1	590.193	1179.38	646.877	0.38121	3.31174
Q9I1L9	VISSTEALAPGSLPK	High	Unambiguous	1	0	2	1	735.521	1470.03	145.579	0.106987	4.09832
Q9I1L9	VISSTEALAPGSLPK	High	Unambiguous	1	0	2	1	735.708	1470.41	399.715	0.293755	3.97777
Q9HVW4	ILGPVVDAEGIAK	High	Unambiguous	1	0	2	1	641.609	1282.21	366.65	0.234975	3.19733
G3XD33	VVYGLMSGDSSALQGQIDALLK	High	Unambiguous	1	0	2	1	1133.34	2265.67	216.306	0.244986	4.89209
Q9HVW4	ILGPVVDAEGIAK	High	Unambiguous	1	0	2	1	641.755	1282.5	593.507	0.380361	3.34354
Q9I5W4	VLASLSLEAGGR	High	Unambiguous	1	0	2	1	586.895	1172.78	102.444	0.0600662	1.84957
Q9HY81	SQIVNDLPLGR	High	Unambiguous	1	0	2	1	606.711	1212.42	611.608	0.370535	3.22851
Q9I130	LTPQTPALDSPVPQSPTLQR	High	Unambiguous	1	0	2	1	1073.88	2146.75	277.425	0.297698	3.76189
Q9I130	LTPQTPALDSPVPQSPTLQR	High	Unambiguous	1	0	2	1	1074.35	2147.69	719.486	0.772063	3.82826
P53593	ATIDPLVGAQPYQGR	High	Unambiguous	1	0	2	1	793.378	1585.75	-53.9483	-0.0427765	2.79221
Q9I130	LGYSSQALANQR	High	Unambiguous	1	0	2	1	654.323	1307.64	-24.1034	-0.0157596	3.64745
P0C2B2	EYVELSSPVPVSQPGK	High	Unambiguous	1	0	2	1	858.789	1716.57	399.752	0.342964	3.60278
P09591	VQEEVEIVGIK	High	Unambiguous	1	0	2	1	622.2	1243.39	562.191	0.349316	3.06972
Q9HV60	TEEAVSDTWITSK	High	Unambiguous	1	0	2	1	734.437	1467.87	795.439	0.583336	2.3168
Q9I5W4	NAYNLIVAGR	High	Unambiguous	1	0	2	1	546.167	1091.33	666.895	0.363658	3.72907
Q9I5W4	NAYNLIVAGR	High	Unambiguous	1	0	2	1	545.945	1090.88	259.472	0.14149	3.3772
G3XD11	VIDNTGTWGIR	High	Unambiguous	1	0	2	1	616.504	1232	291.017	0.179214	2.99118
G3XD11	VIDNTGTWGIR	High	Unambiguous	1	0	2	1	616.371	1231.73	74.1604	0.0456696	2.46138
Q9HV60	TEEAVSDTWITSK	High	Unambiguous	1	0	2	1	734.188	1467.37	455.121	0.333763	4.16243
Q9HV60	TEEAVSDTWITSK	High	Unambiguous	1	0	2	1	734.193	1467.38	461.779	0.338646	4.20202
P09591	VQEEVEIVGIK	High	Unambiguous	1	0	2	1	622.218	1243.43	591.366	0.367443	2.8879
Q9I130	LGYSSQALANQR	High	Unambiguous	1	0	2	1	654.349	1307.69	15.8502	0.0103634	3.50326
Q9I5W4	EFGQNLDDTR	High	Unambiguous	1	0	2	1	597.8	1194.59	45.8365	0.0273767	2.38055
Q9I5W4	EFGQNLDDTR	High	Unambiguous	1	0	2	1	597.915	1194.82	237.648	0.14194	1.98594
Q9I131	DVPTPTILDNLIAAGR	High	Unambiguous	1	0	2	1	833.42	1665.83	-50.4692	-0.0420387	2.69913
G3XD33	LDSIALGDTLTGGASSGGYALDSQEVSFSNLGLDSPIAQGR	High	Unambiguous	1	0	3	1	1347.95	4041.84	462.216	0.622447	6.60207
G3XD33	LDSIALGDTLTGGASSGGYALDSQEVSFSNLGLDSPIAQGR	High	Unambiguous	1	0	3	1	1347.63	4040.88	223.543	0.301036	7.07121
G3XD11	DSDVGYAAGLQAGILQELSK	High	Unambiguous	1	0	2	1	1018.2	2035.4	177.915	0.181031	4.26493
G3XD11	DSDVGYAAGLQAGILQELSK	High	Unambiguous	1	0	2	1	1017.91	2034.81	-109.53	-0.111449	3.64689
Q9K3C5	VEVSDDGSGGNTSLSQLAFDPATAPK	High	Unambiguous	1	0	2	1	1282.51	2564.01	308.427	0.395282	3.91538
Q9K3C5	VEVSDDGSGGNTSLSQLAFDPATAPK	High	Unambiguous	1	0	2	1	1282.36	2563.71	192.987	0.247333	3.01576
Q9HXL0	AGDVPVEIVVESK	High	Unambiguous	1	0	2	1	671.802	1342.6	648.307	0.434925	2.94499
Q9I131	DVPTPTILDNLIAAGR	High	Unambiguous	1	0	2	1	833.722	1666.44	312.389	0.260207	3.37744
Q9HXL0	AGDVPVEIVVESK	High	Unambiguous	1	0	2	1	671.412	1341.82	67.2175	0.0450937	2.86939
P04739	IGTTASTATETYVGVEPDANK	High	Unambiguous	1	0	2	1	1063.41	2125.82	373.182	0.396512	3.64165
Q9HXL0	ENDTLLGADTPR	High	Unambiguous	1	0	2	1	651.886	1302.76	869.208	0.565695	1.90677
Q9HXL0	ENDTLLGADTPR	High	Unambiguous	1	0	2	1	651.919	1302.83	919.756	0.598593	1.61086
Q9HYR6	DELEPPVRPDEVGTYVATVPVVLDIARPFWEVARALTDDLGERR	High	Selected	0	2	3	7	1656.08	4966.22	935.898	1.54784	0.232002
Q9I205	FGCRHLGVTQGGALDWLSMGWANWLLGNPLDAAVIEIALGGFVADCR	High	Selected	0	1	3	6	1656.15	4966.44	-810.041	-1.34209	0.230669
P00282	DSVTFDVSK	High	Unambiguous	1	0	2	1	499.678	998.349	867.073	0.432446	2.83654
P04739	IGTTASTATETYVGVEPDANK	High	Unambiguous	1	0	2	1	1063.31	2125.62	276.217	0.293485	4.00964
Q9I6J1	VVYDVYDSNEVLEAK	High	Unambiguous	1	0	2	1	872.54	1744.07	702.154	0.611874	2.95521
Q9HXL0	VDSVDVAPGK	High	Unambiguous	1	0	2	1	494.182	987.357	853.37	0.420931	3.10124
Q9HV43	MYAEQAQQGEDAPQGEQAK	High	Unambiguous	1	0	2	1	1040.81	2080.62	823.174	0.855652	4.26637
Q9K3C5	LSDGAAAGYVTK	High	Unambiguous	1	0	2	1	576.643	1152.28	-269.225	-0.155153	2.32452
Q9HWZ6	VEGWGNADAAR	High	Unambiguous	1	0	2	1	573.516	1146.03	429.198	0.245831	1.9405
Q9I0L5	ALQYAVDNDR	High	Unambiguous	1	0	2	1	583.128	1165.25	587.311	0.341981	3.30232
Q9I0L5	ALQYAVDNDR	High	Unambiguous	1	0	2	1	583.033	1165.06	424.525	0.247193	3.61686
Q9I130	QSLGLQAGER	High	Unambiguous	1	0	2	1	529.818	1058.63	65.7196	0.034784	2.42363
Q9I131	YALSEEPADR	High	Unambiguous	1	0	2	1	575.813	1150.62	70.7937	0.0407254	2.09087
Q9I1R3	GTVNEGVLR	High	Unambiguous	1	0	2	1	472.849	944.69	183.983	0.0868874	2.77493
Q9I1R3	GTVNEGVLR	High	Unambiguous	1	0	2	1	473.124	945.24	766.99	0.362217	2.90828
Q9HXL0	VDSVDVAPGK	High	Unambiguous	1	0	2	1	494.223	987.439	936.09	0.461733	3.15474
P72151	ISDTTTFGGR	High	Unambiguous	1	0	2	1	527.836	1054.66	140.687	0.0741782	2.71298
P04739	TTVEESLSR	High	Unambiguous	1	0	2	1	511.658	1022.31	775.26	0.39597	2.26544
P30718	VGAATEVEMK	High	Unambiguous	1	0	2	1	518.132	1035.26	712.518	0.368556	2.95482
Q9HVW4	DQFADTMQK	High	Unambiguous	1	0	2	1	542.64	1084.27	734.287	0.397792	2.19256
P72151	EVAAQQAELTR	High	Unambiguous	1	0	2	1	608.367	1215.73	76.9766	0.0467877	3.16308
P72151	EVAAQQAELTR	High	Unambiguous	1	0	2	1	608.806	1216.61	799.98	0.486241	3.2229
Q9HWD2	GVSPDDETVEDER	High	Unambiguous	1	0	2	1	724.664	1448.32	484.792	0.350897	2.50887
Q9HWD2	GVSPDDETVEDER	High	Unambiguous	1	0	2	1	724.622	1448.24	427.788	0.309637	2.43372
Q9HV43	MYAEQAQQGEDAPQGEQAK	High	Unambiguous	1	0	2	1	1040.26	2079.51	288.249	0.299622	3.7031
P72151	ISDTTTFGGR	High	Unambiguous	1	0	2	1	528.119	1055.23	677.927	0.357442	2.5835
P21175	ANTFETPTGNLGFDEK	High	Unambiguous	1	0	2	1	870.865	1740.72	-48.7222	-0.042408	2.72998
Q9I6J1	VVYDVYDSNEVLEAK	High	Unambiguous	1	0	2	1	872.212	1743.42	326.455	0.284481	3.03667
Q9I130	VLVTFLWR	High	Unambiguous	1	0	2	1	517.768	1034.53	880.786	0.455199	2.52844
Q9HXZ5	FNQIGSLTETLEAIQMAK	High	Unambiguous	1	0	2	1	997.782	1994.56	266.232	0.265437	3.08039
Q9HX05; Q9I2C4	SPNIYFEDIMQAEPAFIEK	High	Unambiguous	1	0	2	1	1121.65	2242.29	94.5754	0.106023	2.56283
Q9HX05; Q9I2C4	SPNIYFEDIMQAEPAFIEK	High	Unambiguous	1	0	2	1	1121.53	2242.05	-8.65283	-0.00970014	2.89942
G3XD33	LDSIALGDTLTGGASSGGYALDSQEVSFSNLGLDSPIAQGR	High	Unambiguous	1	0	3	1	1347.65	4040.94	238.137	0.320689	4.179
G3XD33	LDSIALGDTLTGGASSGGYALDSQEVSFSNLGLDSPIAQGR	High	Unambiguous	1	0	3	1	1348.54	4043.62	901.491	1.214	5.33889
P09591	MVVTLIAPIAMEDGLR	High	Unambiguous	1	0	2	1	865.125	1729.24	176	0.152147	2.77306
P09591	MVVTLIAPIAMEDGLR	High	Unambiguous	1	0	2	1	865.298	1729.59	375.669	0.324754	3.75221
Q9I5W4	SVELGGAYGQDPALVQQIVDGSWR	High	Unambiguous	1	0	2	1	1273.86	2546.72	569.367	0.724596	6.0964
P21175	NQDPSGIFVLPAYSAVTVIAK	High	Unambiguous	1	0	2	1	1095.88	2190.75	260.494	0.285264	2.74624
Q9I5W4	SVELGGAYGQDPALVQQIVDGSWR	High	Unambiguous	1	0	2	1	1273.44	2545.87	236.047	0.300402	4.98976
G3XD33	LDSIALGDTLTGGASSGGYALDSQEVSFSNLGLDSPIAQGR	High	Unambiguous	1	0	3	1	1348.25	4042.74	685.57	0.923228	5.80874
P05384	ALDAVIESVTGALK	High	Unambiguous	1	0	2	1	694.306	1387.6	591.426	0.41009	3.37714
Q9I1R3	AQQVDFSIPYFSSGQQFIVK	High	Unambiguous	1	0	2	1	1145.29	2289.58	184.429	0.211094	2.2589
G3XD11	DSDVGYAAGLQAGILQELSK	High	Unambiguous	1	0	2	1	1018.75	2036.49	713.336	0.725831	5.32746
G3XD11	DSDVGYAAGLQAGILQELSK	High	Unambiguous	1	0	2	1	1018.38	2035.75	353.909	0.360109	5.20843
Q9I130	VLVTFLWR	High	Unambiguous	1	0	2	1	517.4	1033.79	167.699	0.0866685	2.63029
Q9I5D1	IFNLVAEEDR	High	Unambiguous	1	0	2	1	603.719	1206.43	675.294	0.407073	2.81158
Q9I5W4	FQETFVADAIVGYVR	High	Unambiguous	1	0	2	1	858.207	1715.41	307.317	0.263505	2.37073
G3XD33	LDSIALGDTLTGGASSGGYALDSQEVSFSNLGLDSPIAQGR	High	Unambiguous	1	0	3	1	1347.61	4040.81	208.223	0.280406	5.05528
Q9I1R3	VIAYDDTPFAFTALR	High	Unambiguous	1	0	2	1	851.168	1701.33	858.261	0.729465	4.17308
P21175	NQDPSGIFVLPAYSAVTVIAK	High	Unambiguous	1	0	2	1	1095.96	2190.92	337.409	0.369493	3.45095
G3XD33	VVYGLMSGDSSALQGQIDALLK	High	Unambiguous	1	0	2	1	1133.35	2265.7	229.347	0.259757	4.45436
Q9HUA7	LVYLDQPFTYEPLAFGLK	High	Unambiguous	1	0	2	1	1057.84	2114.68	263.432	0.278463	2.87522
Q59638	SLLQLAAEAADLADK	High	Unambiguous	1	0	2	1	765.177	1529.35	342.852	0.26208	3.87487
Q9HUA7	LVYLDQPFTYEPLAFGLK	High	Unambiguous	1	0	2	1	1057.8	2114.59	222.205	0.234884	2.67176
Q9I0L5	DEFGAELLDGGPWMQFK	High	Unambiguous	1	0	2	1	970.359	1939.71	-92.2622	-0.0894893	2.1999
G3XD33	VVYGLMSGDSSALQGQIDALLK	High	Unambiguous	1	0	3	1	756.459	2267.36	963.672	0.72763	5.12518
G3XD33	VVYGLMSGDSSALQGQIDALLK	High	Unambiguous	1	0	3	1	756.482	2267.43	994.066	0.750579	4.51342
G3XD33	VVYGLMSGDSSALQGQIDALLK	High	Unambiguous	1	0	2	1	1133.34	2265.67	216.629	0.245352	4.80129
G3XD33	VVYGLMSGDSSALQGQIDALLK	High	Unambiguous	1	0	2	1	1133.4	2265.79	270.196	0.306021	5.34454
G3XD33	VVYGLMSGDSSALQGQIDALLK	High	Unambiguous	1	0	2	1	1133.8	2266.59	620.912	0.703238	5.11448
O54439	ITTVQEAIDYIVAHQQ	High	Unambiguous	1	0	2	1	915.308	1829.61	363.587	0.33249	3.58872
O54439	ITTVQEAIDYIVAHQQ	High	Unambiguous	1	0	2	1	915.065	1829.12	98.2146	0.0898145	3.24937
Q9I0L5	DEFGAELLDGGPWMQFK	High	Unambiguous	1	0	2	1	970.854	1940.7	418.575	0.405994	4.93286
G3XD33	VVYGLMSGDSSALQGQIDALLK	High	Unambiguous	1	0	3	1	756.379	2267.12	857.859	0.647735	4.91938
G3XD33	VVYGLMSGDSSALQGQIDALLK	High	Unambiguous	1	0	3	1	756.478	2267.42	988.327	0.746246	5.66757
G3XD33	VVYGLMSGDSSALQGQIDALLK	High	Unambiguous	1	0	2	1	1133.37	2265.74	245.407	0.277945	5.83511
G3XD33	VVYGLMSGDSSALQGQIDALLK	High	Unambiguous	1	0	2	1	1133.46	2265.92	327.858	0.371329	5.47303
Q9I130	YLDLAPGELQLLDLEVDR	High	Unambiguous	1	0	2	1	1037.23	2073.45	658.092	0.681813	3.32568
Q9I130	YLDLAPGELQLLDLEVDR	High	Unambiguous	1	0	2	1	1036.91	2072.8	344.446	0.356862	3.73858
Q9I0L5	DEFGAELLDGGPWMQFK	High	Unambiguous	1	0	2	1	970.772	1940.54	333.876	0.323841	4.17151
Q9I1R3	VIAYDDTPFAFTALR	High	Unambiguous	1	0	2	1	851.119	1701.23	801.458	0.681186	3.90077
Q9I690	HLGYSWLYGR	High	Unambiguous	1	0	2	1	626.755	1252.5	698.962	0.43742	2.57994
G3XD11	QQNLLGSYDAFLPIGDNNTK	High	Unambiguous	1	0	2	1	1104.83	2208.66	256.371	0.283045	3.74488
P09591	LVETLDSYIPEPVR	High	Unambiguous	1	0	2	1	816.239	1631.47	369.032	0.300921	2.45006
G3XD11	QQNLLGSYDAFLPIGDNNTK	High	Unambiguous	1	0	2	1	1104.93	2208.85	342.06	0.37765	3.84965
Q9I6M5	LYVQDGVYDAFVDK	High	Unambiguous	1	0	2	1	816.73	1632.45	402.494	0.328394	2.56468
G3XDA5	LLPVTFEGGQVTSTDLK	High	Unambiguous	1	0	2	1	903.168	1805.33	199.338	0.1799	3.56618
Q9HV43	IINEPTAAALAYGLDK	High	Unambiguous	1	0	2	1	830.679	1660.35	274.588	0.227894	4.8874
Q9I1A2	ADVGEAPGLPPLESLK	High	Unambiguous	1	0	2	1	797.253	1593.5	405.598	0.323029	2.57289
Q9HVS5	VLPGLAESWDVSDDGK	High	Unambiguous	1	0	2	1	844.727	1688.45	372.37	0.314246	3.36745
Q9I1A2	ADVGEAPGLPPLESLK	High	Unambiguous	1	0	2	1	797.615	1594.22	860.204	0.685089	2.76245
Q9I130	VSYQLSADLPDLQQADR	High	Unambiguous	1	0	2	1	960.231	1919.45	262.845	0.252193	4.34324
Q9I130	VSYQLSADLPDLQQADR	High	Unambiguous	1	0	2	1	960.715	1920.42	766.915	0.735836	4.77083
Q9I0L5	IAWMEVYAGEK	High	Unambiguous	1	0	2	1	649.127	1297.25	475.55	0.308306	2.56946
Q9I130	LLWPTPEVNTR	High	Unambiguous	1	0	2	1	663.443	1325.88	119.446	0.0791762	2.05929
Q9I130	LLWPTPEVNTR	High	Unambiguous	1	0	2	1	663.696	1326.39	500.927	0.332045	1.93249
Q9I130	AEQASLVQLGGAPAETWDQPR	High	Unambiguous	1	0	2	1	1113.52	2226.04	872.733	0.970523	5.85913
Q9I130	AEQASLVQLGGAPAETWDQPR	High	Unambiguous	1	0	2	1	1112.84	2224.66	253.518	0.281924	4.69539
Q9HTP2	SPNIVFADAPDLK	High	Unambiguous	1	0	2	1	694.118	1387.23	362.329	0.251225	3.40297
Q9HTP2	SPNIVFADAPDLK	High	Unambiguous	1	0	2	1	694.343	1387.68	686.447	0.475957	3.19964
P30718	GDNEEQNVGIALLR	High	Unambiguous	1	0	2	1	764.451	1527.89	77.4306	0.0591483	2.80464
P30718	GDNEEQNVGIALLR	High	Unambiguous	1	0	2	1	764.514	1528.02	160.607	0.122686	2.9129
Q9I1R3	VASFDSNPPFGFVDAK	High	Unambiguous	1	0	2	1	849.791	1698.57	445.758	0.378408	3.73094
Q9I0L5	ATQVYDQDTWLPQETLDAVR	High	Unambiguous	1	0	2	1	1175.39	2349.77	270.758	0.318023	4.56002
Q9HXZ5	VQLVGDDLFVTNTK	High	Unambiguous	1	0	2	1	775.319	1549.63	519.015	0.401932	2.66613
Q9I0L5	ATQVYDQDTWLPQETLDAVR	High	Unambiguous	1	0	2	1	1175.34	2349.67	228.979	0.268951	4.38986
P28810	LIGQGVEEGAQLLLDGR	High	Unambiguous	1	0	2	1	884.737	1768.47	286.856	0.253575	3.92538
P28810	LIGQGVEEGAQLLLDGR	High	Unambiguous	1	0	2	1	884.63	1768.25	165.612	0.146398	3.49932
Q9HWD2	YAEAPSNIVEALVK	High	Unambiguous	1	0	2	1	752.367	1503.73	-51.7012	-0.0388742	2.40353
Q9I1L9	AVSELSTAFAQSLEMGAR	High	Unambiguous	1	0	2	1	934.643	1868.28	191.393	0.178753	3.86384
Q9I5S9	AGGMDAPVSIDMGLEAMEAK	High	Unambiguous	1	0	2	1	997.343	1993.68	386.752	0.38538	3.37767
Q9I5S9	AGGMDAPVSIDMGLEAMEAK	High	Unambiguous	1	0	2	1	997.689	1994.37	734.42	0.731816	3.44997
P30718	MLVGVNVLADAVK	High	Unambiguous	1	0	2	1	665.433	1329.86	825.825	0.548662	3.66731
Q9HWK6	NDYFSDFSGVYSQISR	High	Unambiguous	1	0	2	1	942.995	1884.98	76.1675	0.0717817	4.45998
Q9HWK6	NDYFSDFSGVYSQISR	High	Unambiguous	1	0	2	1	943.275	1885.54	373.306	0.351811	4.70742
Q9HUP3	ALAEQLEALEGLEPAK	High	Unambiguous	1	0	2	1	841.858	1682.71	480.611	0.40417	2.63754
P30718	MLVGVNVLADAVK	High	Unambiguous	1	0	2	1	665.178	1329.35	442.92	0.294268	1.93485
Q9I6A7	VSEEGAIYNLAQFPISQR	High	Unambiguous	1	0	2	1	1011.82	2022.62	294.134	0.297373	3.2715
Q9I130	LTFSADEDTALTLIPTQR	High	Unambiguous	1	0	2	1	997.439	1993.87	925.052	0.921365	3.03883
Q9HWD2	MDFPEPVISVAVEPK	High	Unambiguous	1	0	2	1	829.689	1658.37	313.93	0.260224	3.3564
Q9I6A7	VIPLEFRRVSEEGAIYNLAQFPISQR	High	Unambiguous	1	2	3	1	1012.24	3034.72	687.694	0.695174	2.07876
Q9I6A7	VSEEGAIYNLAQFPISQR	High	Unambiguous	1	0	2	1	1012.24	2023.48	717.812	0.725718	4.52542
Q9I3D1	TSVPGVFAIGDVVR	High	Selected	1	0	2	2	709.236	1417.46	480.036	0.340054	1.58967
Q9I130	LTFSADEDTALTLIPTQR	High	Unambiguous	1	0	2	1	996.69	1992.37	173.154	0.172464	2.4122
G3XD89	FGLTYEEGDWSAGSLWR	High	Unambiguous	1	0	2	1	987.251	1973.5	-206.521	-0.203826	1.48887
G3XD33	STASDAAFIAGGDLHYTLFSNPSHTLWGK	High	Unambiguous	1	0	3	1	1022.93	3066.77	747.454	0.763519	1.90402
Q9HW72	DAGTQEVVGIDYPDLVK	High	Selected	1	0	2	1	909.743	1818.48	-238.286	-0.216711	1.54394
P00282	NVMGHNWVLSTAADMQGVVTDGMASGLDK	High	Unambiguous	1	0	3	1	1002.86	3006.56	718.74	0.719793	2.70309
Q9HV60	TEEAVSDTWITSK	High	Unambiguous	1	0	2	1	734.482	1467.96	855.613	0.627464	2.30583
Q9I2A2	SWVASANGHADFPLQNLPLGIFSR	High	Unambiguous	1	0	3	1	867	2598.99	639.285	0.553477	2.16719
G3XD33	STASDAAFIAGGDLHYTLFSNPSHTLWGK	High	Selected	1	0	3	1	1022.47	3065.39	297.649	0.304046	1.33654
P00282	DSVTFDVSK	High	Unambiguous	1	0	2	1	499.628	998.25	767.947	0.383007	2.64927
G3XD33	STASDAAFIAGGDLHYTLFSNPSHTLWGK	High	Unambiguous	1	0	3	1	1022.59	3065.76	418.226	0.427215	2.11994
G3XD33	STASDAAFIAGGDLHYTLFSNPSHTLWGK	High	Unambiguous	1	0	3	1	1022.88	3066.63	700.728	0.715789	1.95376
G3XD33	LDSIALGDTLTGGASSGGYALDSQEVSFSNLGLDSPIAQGR	High	Unambiguous	1	0	3	1	1347.75	4041.24	314.28	0.423228	2.25274

## Sheet: PAO1_rep2_TargetPeptideSpectrum
Protein Accessions	Annotated Sequence	Confidence	PSM Ambiguity	# Protein Groups	# Missed Cleavages	Charge	Rank	m/z [Da]	MH+ [Da]	DeltaM [ppm]	Deltam/z [Da]	XCorr
Q9I1R3	NGQVQAITQDGPK	High	Unambiguous	1	0	2	1	678.974	1356.94	921.382	0.624555	2.89654
Q9I636	AFLDEAAPLESGSHVDATSYSVK	High	Unambiguous	1	0	3	1	799.067	2395.19	434.923	0.34709	2.62549
P42512	IDLENNPQEDPDHPGPPNNPFYISGGK	High	Unambiguous	1	0	3	1	988.572	2963.7	788.766	0.778608	3.49429
Q9I636	AFLDEAAPLESGSHVDATSYSVK	High	Unambiguous	1	0	3	1	799.269	2395.79	687.767	0.548872	2.07196
Q9HV43	AADDVVDAEFEEVKDNK	High	Unambiguous	1	1	3	1	632.467	1895.39	799.542	0.504743	2.27495
Q9HV43	AADDVVDAEFEEVKDNK	High	Unambiguous	1	1	3	1	632.43	1895.27	740.662	0.467573	2.75094
Q9I5W4	SGEISNQIFPLHK	High	Unambiguous	1	0	3	1	490.843	1470.51	503.402	0.246629	2.49382
Q9HTL9	AVIEASGGYLHDVAK	High	Unambiguous	1	0	3	1	510.948	1530.83	674.693	0.344048	1.5207
Q9I636	AFLDEAAPLESGSHVDATSYSVK	High	Unambiguous	1	0	3	1	799.226	2395.66	633.619	0.505659	3.07321
Q59636	TLSIIKPDAVSK	High	Unambiguous	1	0	2	1	636.662	1272.32	439.675	0.27958	2.73186
Q9I0K4	TAVSGLIEELYTFLR	High	Unambiguous	1	0	2	1	856.563	1712.12	111.836	0.0957274	3.22989
Q9I0K4	TAVSGLIEELYTFLR	High	Unambiguous	1	0	2	1	856.724	1712.44	300.868	0.257532	4.22659
P72151	NQVLQQAGTAILAQANQLPQAVLSLLR	High	Unambiguous	1	0	3	1	953.858	2859.56	328.559	0.313075	6.06147
P72151	NQVLQQAGTAILAQANQLPQAVLSLLR	High	Unambiguous	1	0	3	1	953.982	2859.93	458.076	0.436488	5.12061
G3XD33	AVDPSLSINSTFDQLAAAGVAHATPAAAAAEVGVVGVQELPHDLALAA	High	Unambiguous	1	0	3	1	1537.53	4610.57	910.125	1.39746	3.18334
G3XD33	AVDPSLSINSTFDQLAAAGVAHATPAAAAAEVGVVGVQELPHDLALAA	High	Unambiguous	1	0	3	1	1537.6	4610.78	955.997	1.46789	4.56222
G3XD33	AVDPSLSINSTFDQLAAAGVAHATPAAAAAEVGVVGVQELPHDLALAA	High	Unambiguous	1	0	3	1	1537.06	4609.17	606.352	0.93103	4.67595
Q59636	TLSIIKPDAVSK	High	Unambiguous	1	0	3	1	424.884	1272.64	693.45	0.293967	1.58341
G3XD33	AVDPSLSINSTFDQLAAAGVAHATPAAAAAEVGVVGVQELPHDLALAA	High	Unambiguous	1	0	3	1	1536.12	4606.35	-6.12206	-0.00940018	1.88648
P42512	IDLENNPQEDPDHPGPPNNPFYISGGK	High	Unambiguous	1	0	3	1	988.402	2963.19	616.998	0.609052	3.33698
Q9HWK6	FANPNAAISAAGIHFAAPPAR	High	Unambiguous	1	0	3	1	689.02	2065.05	469.219	0.322835	3.09518
Q9HTD9	DIGGAHGVLVTAVSNSAFGQAIGMAR	High	Unambiguous	1	0	3	1	834.553	2501.64	946.827	0.788795	3.02113
Q9HTD9	DIGGAHGVLVTAVSNSAFGQAIGMAR	High	Unambiguous	1	0	3	1	834.171	2500.5	488.345	0.406837	2.52596
P00282	NVMGHNWVLSTAADMQGVVTDGMASGLDK	High	Unambiguous	1	0	3	1	1002.32	3004.95	184.001	0.18427	4.00329
P00282	NVMGHNWVLSTAADMQGVVTDGMASGLDK	High	Unambiguous	1	0	3	1	1002.83	3006.48	693.02	0.694036	4.12613
Q9I6J1	AAFGDNAPVDSWDLVFKPENIQK	High	Unambiguous	1	0	3	1	854.783	2562.33	416.472	0.355565	3.40664
G3XD76	LAESQKPLVATLLAEDAAPSSTAEAYLK	High	Unambiguous	1	0	3	1	963.768	2889.29	608.924	0.586096	2.78672
Q9HV43	KDVNPDEAVAVGAAIQGAVLAGDVK	High	Unambiguous	1	1	3	1	803.404	2408.2	380.426	0.305264	4.94135
Q9HYI4	LAGNVLLVHETLDQVK	High	Unambiguous	1	0	2	1	875.454	1749.9	519.98	0.45472	3.50243
Q9HV43	KDVNPDEAVAVGAAIQGAVLAGDVK	High	Unambiguous	1	1	3	1	803.677	2409.02	720.276	0.577969	3.53203
Q9I5W4	GLAYGTNVLTQLSGTNAAHAPLLK	High	Unambiguous	1	0	3	1	804.535	2411.59	531.136	0.426734	3.00159
Q9HV43	DAGLDVSDIHEVILVGGQTR	High	Unambiguous	1	0	3	1	699.153	2095.44	649.841	0.453607	3.15359
Q9HT68	GTDLVAVTGVHIEPLGAYSSK	High	Unambiguous	1	0	3	1	705.976	2115.91	851.221	0.599859	2.96685
Q9I636	NAGQFLAFQGDAAKPQAVLLK	High	Unambiguous	1	0	3	1	730.36	2189.07	856.504	0.624447	2.59602
Q9I636	NAGQFLAFQGDAAKPQAVLLK	High	Unambiguous	1	0	3	1	730.026	2188.06	398.823	0.290767	1.60434
Q9I1A2	LVLTYPHDDDAVLYVYDK	High	Unambiguous	1	0	3	1	714.151	2140.44	642.16	0.457874	2.41771
Q9HWK6	FANPNAAISAAGIHFAAPPAR	High	Unambiguous	1	0	3	1	689.378	2066.12	989.595	0.680867	2.81867
Q9I5W4	GLAYGTNVLTQLSGTNAAHAPLLK	High	Unambiguous	1	0	3	1	804.73	2412.18	774.536	0.62229	3.452
Q9HZP7	VLVADNAAYAHQLPENVAPLIAELGK	High	Unambiguous	1	0	3	1	906.548	2717.63	427.686	0.387265	2.52317
G3XD33	AVDPSLSINSTFDQLAAAGVAHATPAAAAAEVGVVGVQELPHDLALAA	High	Unambiguous	1	0	3	1	1537.64	4610.9	980.801	1.50598	4.27078
Q9I131	LPLTFFLSSGLLEEPEADGILGSNR	High	Unambiguous	1	0	3	1	893.251	2677.74	877.181	0.782267	5.53636
P09591	ADMVDDAELLELVEMEVR	High	Unambiguous	1	0	2	1	1039.23	2077.45	222.598	0.231166	3.21044
G3XD33	VVYGLMSGDSSALQGQIDALLK	High	Unambiguous	1	0	2	1	1133.85	2266.69	668.227	0.756827	4.60292
G3XD33	VVYGLMSGDSSALQGQIDALLK	High	Unambiguous	1	0	2	1	1133.62	2266.24	468.726	0.530875	4.00525
Q9I0L5	NPIIPFIEGDGIGVDISPVMIK	High	Unambiguous	1	0	3	1	775.682	2325.03	333.118	0.258084	2.908
Q9I5W4	LQANQSVALVSPYGGLLQLVYSGATPGQTVTVK	High	Unambiguous	1	0	3	1	1121.09	3361.26	427.803	0.479114	3.57996
G3XD33	VVYGLMSGDSSALQGQIDALLK	High	Unambiguous	1	0	2	1	1133.27	2265.54	159.506	0.180655	3.65974
Q9I5W4	LQANQSVALVSPYGGLLQLVYSGATPGQTVTVK	High	Unambiguous	1	0	3	1	1121.67	3363	945.431	1.05883	3.53541
P09591	ADMVDDAELLELVEMEVR	High	Unambiguous	1	0	2	1	1039.36	2077.71	348.725	0.362148	3.47956
G3XD33	VVYGLMSGDSSALQGQIDALLK	High	Unambiguous	1	0	2	1	1133.43	2265.85	294.662	0.333731	4.30755
Q9I5D1	LYGYALPATVDDAYFASLLR	High	Unambiguous	1	0	2	1	1110.44	2219.87	331.779	0.368132	3.6205
Q9HV90	LLVLDPTLLVGGLGPR	High	Unambiguous	1	0	2	1	817.341	1633.67	410.378	0.335074	2.73042
Q9HXZ5	VFDAAGFADYLAGLTQR	High	Unambiguous	1	0	2	1	908.258	1815.51	331.108	0.300465	3.47885
G3XD33	VVYGLMSGDSSALQGQIDALLK	High	Unambiguous	1	0	2	1	1133.35	2265.68	222.988	0.252554	3.94579
G3XD33	VVYGLMSGDSSALQGQIDALLK	High	Unambiguous	1	0	2	1	1133.27	2265.54	160.261	0.181509	3.95274
Q9HY79	ILFLEGLPNLQDLGK	High	Unambiguous	1	0	2	1	835.693	1670.38	255.249	0.213127	2.88125
G3XD33	VVYGLMSGDSSALQGQIDALLK	High	Unambiguous	1	0	2	1	1133.49	2265.96	346.073	0.391959	5.29113
G3XD33	VVYGLMSGDSSALQGQIDALLK	High	Unambiguous	1	0	3	1	756.083	2266.23	465.891	0.351776	2.49901
Q9I131	LPLTFFLSSGLLEEPEADGILGSNR	High	Unambiguous	1	0	2	1	1338.48	2675.94	206.399	0.2761	4.79475
Q9HUD3	SDYPNQVNNVLGFPFIFR	High	Unambiguous	1	0	2	1	1064.79	2128.57	705.045	0.749839	3.82051
Q9HWW1	VDVDVDPWVYMIGFGYK	High	Unambiguous	1	0	2	1	1002.25	2003.49	262.332	0.26272	3.55984
G3XD33	AVDPSLSINSTFDQLAAAGVAHATPAAAAAEVGVVGVQELPHDLALAA	High	Unambiguous	1	0	3	1	1536.91	4608.71	506.817	0.778197	2.58497
Q9I131	LPLTFFLSSGLLEEPEADGILGSNR	High	Unambiguous	1	0	2	1	1338.45	2675.9	188.97	0.252784	4.30668
Q9I131	LPLTFFLSSGLLEEPEADGILGSNR	High	Unambiguous	1	0	3	1	893.078	2677.22	683.083	0.609172	5.30934
Q9I5W4	VTGAASQPFLDIQPGEDSSQAIADFIQALDADK	High	Unambiguous	1	0	3	1	1141.16	3421.46	817.407	0.93148	4.86488
Q9I5W4	VTGAASQPFLDIQPGEDSSQAIADFIQALDADK	High	Unambiguous	1	0	3	1	1140.81	3420.41	509.755	0.580894	4.90226
P09591	AIDQPFLMPIEDVFSISGR	High	Unambiguous	1	0	2	1	1068.85	2136.69	750.975	0.801698	4.48496
P09591	AIDQPFLMPIEDVFSISGR	High	Unambiguous	1	0	2	1	1068.42	2135.84	354.534	0.37848	4.02913
Q9HWW1	VDVDVDPWVYMIGFGYK	High	Unambiguous	1	0	2	1	1002.87	2004.73	884.213	0.885523	4.25441
G3XD33	VVYGLMSGDSSALQGQIDALLK	High	Unambiguous	1	0	2	1	1133.83	2266.66	653.677	0.740347	4.18334
Q9I690	MDLGPASQEVELLLSVEGIR	High	Unambiguous	1	0	3	1	719.828	2157.47	623.336	0.447997	3.39591
Q9I690	MDLGPASQEVELLLSVEGIR	High	Unambiguous	1	0	2	1	1079.32	2157.63	698.641	0.753179	5.76472
Q9I690	MDLGPASQEVELLLSVEGIR	High	Unambiguous	1	0	2	1	1079.26	2157.5	639.082	0.68897	4.83535
G3XD33	VVYGLMSGDSSALQGQIDALLK	High	Unambiguous	1	0	2	1	1133.42	2265.84	290.459	0.32897	4.33988
Q9I5W4	ELNEVFIDDAYTLAGFAIPNQAK	High	Unambiguous	1	0	3	1	847.633	2540.89	635.702	0.538073	2.51548
Q9I5W4	ELNEVFIDDAYTLAGFAIPNQAK	High	Unambiguous	1	0	2	1	1270.38	2539.75	188.845	0.239765	2.76451
Q9I5W4	ELNEVFIDDAYTLAGFAIPNQAK	High	Unambiguous	1	0	2	1	1270.84	2540.67	550.354	0.698749	3.59061
G3XD33	AVDPSLSINSTFDQLAAAGVAHATPAAAAAEVGVVGVQELPHDLALAA	High	Unambiguous	1	0	3	1	1537.49	4610.46	886.593	1.36133	3.18302
Q9HZP7	VLVADNAAYAHQLPENVAPLIAELGK	High	Unambiguous	1	0	3	1	906.343	2717.02	201.877	0.182797	3.0863
Q9I1R3	DKYEVPPFTISNDLIGVGIPK	High	Unambiguous	1	1	3	1	768.565	2303.68	628.989	0.482693	2.92111
Q9HVZ0	ERPSLPAVALTTDSSTITSIANDYSYNEVFSK	High	Unambiguous	1	0	3	1	1160.61	3479.81	893.716	1.03573	3.58811
Q9I6A7	FGDLDVHYNVFNSSFLQPNVASAVGLVR	High	Unambiguous	1	0	3	1	1023.03	3067.08	498.667	0.509563	2.39918
G3XD33	VVYGLMSGDSSALQGQIDALLK	High	Unambiguous	1	0	3	1	756.154	2266.45	559.336	0.422332	3.74627
G3XD33	VVYGLMSGDSSALQGQIDALLK	High	Unambiguous	1	0	3	1	756.088	2266.25	472.358	0.356659	3.82376
G3XD33	VVYGLMSGDSSALQGQIDALLK	High	Unambiguous	1	0	2	1	1133.4	2265.79	269.334	0.305045	5.36849
G3XD33	VVYGLMSGDSSALQGQIDALLK	High	Unambiguous	1	0	2	1	1133.86	2266.71	676.526	0.766226	5.13484
P00282	NVMGHNWVLSTAADMQGVVTDGMASGLDK	High	Unambiguous	1	0	3	1	1002.95	3006.85	816.131	0.817327	4.51384
P00282	NVMGHNWVLSTAADMQGVVTDGMASGLDK	High	Unambiguous	1	0	3	1	1002.58	3005.73	442.777	0.443426	5.12277
Q9I6A7	FGDLDVHYNVFNSSFLQPNVASAVGLVR	High	Unambiguous	1	0	3	1	1022.89	3066.67	365.469	0.373455	3.92033
Q9I3D1	AQMNYDLIPSVIYTHPEIAWVGK	High	Unambiguous	1	0	3	1	882.724	2646.16	307.726	0.271347	2.31686
G3XD33	LDSIALGDTLTGGASSGGYALDSQEVSFSNLGLDSPIAQGR	High	Unambiguous	1	0	3	1	1347.83	4041.49	374.742	0.504649	4.3025
G3XD89	VEAQVYYNYADHIMDNFR	High	Unambiguous	1	0	3	1	750.502	2249.49	657.216	0.492476	3.62983
G3XD89	VEAQVYYNYADHIMDNFR	High	Unambiguous	1	0	3	1	750.345	2249.02	448.861	0.336349	2.40027
P42512	LFGLTHELLGGVTYAQGETR	High	Unambiguous	1	0	3	1	721.871	2163.6	682.054	0.491562	3.77558
Q9HXL0	FAPGGYHLMLMGLK	High	Unambiguous	1	0	2	1	768.135	1535.26	308.076	0.236416	2.78258
Q9HXL0	FAPGGYHLMLMGLK	High	Unambiguous	1	0	2	1	768.244	1535.48	449.808	0.34518	2.74032
Q9HWW1	WGVELVAATPFNHQVDVK	High	Unambiguous	1	0	2	1	1006.24	2011.47	711.708	0.715282	4.59254
G3XD33	LDSIALGDTLTGGASSGGYALDSQEVSFSNLGLDSPIAQGR	High	Unambiguous	1	0	3	1	1347.9	4041.69	424.87	0.572154	3.38305
Q9HWW1	WGVELVAATPFNHQVDVK	High	Unambiguous	1	0	3	1	671.261	2011.77	857.363	0.574446	3.74451
Q9I685	IMDGSFANQVLAQIHLFEQK	High	Unambiguous	1	0	3	1	764.471	2291.4	973.974	0.743197	2.56032
G3XD33	AVDPSLSINSTFDQLAAAGVAHATPAAAAAEVGVVGVQELPHDLALAA	High	Unambiguous	1	0	3	1	1537.54	4610.6	915.452	1.40564	3.5759
G3XD33	STASDAAFIAGGDLHYTLFSNPSHTLWGK	High	Unambiguous	1	0	3	1	1022.73	3066.18	555.056	0.566986	2.34747
G3XD33	STASDAAFIAGGDLHYTLFSNPSHTLWGK	High	Unambiguous	1	0	3	1	1022.81	3066.41	628.31	0.641815	3.06224
G3XD33	STASDAAFIAGGDLHYTLFSNPSHTLWGK	High	Unambiguous	1	0	3	1	1022.67	3066	496.022	0.506683	2.70294
G3XD33	STASDAAFIAGGDLHYTLFSNPSHTLWGK	High	Unambiguous	1	0	3	1	1022.66	3065.97	487.776	0.49826	3.18069
G3XD33	STASDAAFIAGGDLHYTLFSNPSHTLWGK	High	Unambiguous	1	0	3	1	1022.67	3065.99	491.72	0.502288	2.47884
G3XD33	STASDAAFIAGGDLHYTLFSNPSHTLWGK	High	Unambiguous	1	0	3	1	1022.63	3065.89	460.052	0.46994	3.09951
G3XD33	STASDAAFIAGGDLHYTLFSNPSHTLWGK	High	Unambiguous	1	0	3	1	1022.66	3065.97	485.386	0.495819	2.24405
Q9I685	IMDGSFANQVLAQIHLFEQK	High	Unambiguous	1	0	3	1	764.263	2290.77	700.576	0.534579	1.74687
G3XD33	STASDAAFIAGGDLHYTLFSNPSHTLWGK	High	Unambiguous	1	0	3	1	1022.67	3065.99	491.481	0.502044	1.65085
G3XD33	STASDAAFIAGGDLHYTLFSNPSHTLWGK	High	Unambiguous	1	0	3	1	1022.29	3064.87	126.522	0.129241	1.54445
G3XD33	STASDAAFIAGGDLHYTLFSNPSHTLWGK	High	Unambiguous	1	0	3	1	1022.65	3065.92	471.165	0.481292	3.04272
G3XD33	STASDAAFIAGGDLHYTLFSNPSHTLWGK	High	Unambiguous	1	0	3	1	1022.23	3064.67	60.7961	0.0621028	3.35466
G3XD33	STASDAAFIAGGDLHYTLFSNPSHTLWGK	High	Unambiguous	1	0	3	1	1022.34	3065	171.335	0.175018	3.39718
Q9HWK6	LETHSGSLPDDVLLHFAGAGK	High	Unambiguous	1	0	3	1	722.432	2165.28	543.902	0.392354	3.6012
P14165	IFILHADHEQNASTSTVR	High	Unambiguous	1	0	3	1	680.736	2040.19	570.029	0.387435	2.29981
G3XD33	AVDPSLSINSTFDQLAAAGVAHATPAAAAAEVGVVGVQELPHDLALAA	High	Unambiguous	1	0	3	1	1536.7	4608.1	373.574	0.573608	3.5647
G3XD33	STASDAAFIAGGDLHYTLFSNPSHTLWGK	High	Unambiguous	1	0	3	1	1022.66	3065.97	485.147	0.495574	2.22981
Q9I6J1	VLHVYNWSDYIAPDTLEK	High	Unambiguous	1	0	2	1	1082.31	2163.6	244.487	0.264422	4.24347
Q9I6J1	VLHVYNWSDYIAPDTLEK	High	Unambiguous	1	0	2	1	1082.87	2164.74	767.514	0.830096	3.3657
Q9HWK6	LETHSGSLPDDVLLHFAGAGK	High	Unambiguous	1	0	3	1	722.395	2165.17	492.629	0.355366	5.46388
Q9HUD3	TLADALEGADVFVGLSGANLLEPEDLKR	High	Unambiguous	1	1	3	1	972.481	2915.43	655.355	0.636463	3.09242
Q9I131	VLSLSGSFWWGPDEQQPQWLVR	High	Unambiguous	1	0	2	1	1308.92	2616.84	587.78	0.768612	3.22311
Q9I1R3	IPLLTANKVDLVLANFTITPER	High	Unambiguous	1	1	3	1	814.079	2440.22	746.437	0.606705	2.62135
Q9I1R3	IPLLTANKVDLVLANFTITPER	High	Unambiguous	1	1	3	1	814.196	2440.57	890.239	0.723587	2.48825
Q9HY79	DILESEEEHIDYLETQLGLIQK	High	Unambiguous	1	0	3	1	872.836	2616.49	453.435	0.395291	3.02238
Q9HY79	DILESEEEHIDYLETQLGLIQK	High	Unambiguous	1	0	3	1	872.782	2616.33	390.914	0.340786	3.78534
P00282	NVMGHNWVLSTAADMQGVVTDGMASGLDK	High	Unambiguous	1	0	3	1	1003.11	3007.32	974.103	0.97553	3.39092
Q9HUD3	TLADALEGADVFVGLSGANLLEPEDLKR	High	Unambiguous	1	1	3	1	972.091	2914.26	253.513	0.246205	2.51815
Q9HXG8	SIPIVFSTVTDPVGAHLTPSWEASGTNVTGVSDMLALDK	High	Unambiguous	1	0	3	1	1338.75	4014.22	299.468	0.400591	4.69167
Q59641	TGVVDSATSQFFINLTDNDFLNHGAR	High	Unambiguous	1	0	3	1	947.82	2841.45	733.201	0.693941	3.58
Q9HVM8	VYVGANDGMLHGFDTDGNETFAFIPSAVFEK	High	Unambiguous	1	0	3	1	1117.06	3349.16	181.132	0.202177	2.72716
P00282	NVMGHNWVLSTAADMQGVVTDGMASGLDK	High	Unambiguous	1	0	3	1	1002.37	3005.11	236.902	0.237249	3.94466
P00282	NVMGHNWVLSTAADMQGVVTDGMASGLDK	High	Unambiguous	1	0	3	1	1002.6	3005.8	466.911	0.467596	3.50229
Q9I3D1	AQMNYDLIPSVIYTHPEIAWVGK	High	Unambiguous	1	0	3	1	882.734	2646.19	319.701	0.281906	2.12681
Q9I3D1	AQMNYDLIPSVIYTHPEIAWVGK	High	Unambiguous	1	0	3	1	882.886	2646.64	492.053	0.433883	2.62656
Q9HZ48	AAGFTPLAHGSQPWQDGTVFENLVLSK	High	Unambiguous	1	0	3	1	957.919	2871.74	450.934	0.431461	4.36578
Q9HXG8	SIPIVFSTVTDPVGAHLTPSWEASGTNVTGVSDMLALDK	High	Unambiguous	1	0	3	1	1338.88	4014.63	400.671	0.535967	3.8909
Q9HWD2	LGHTPVPVQLAIGAEENFVGQVDLIK	High	Unambiguous	1	0	3	1	915.918	2745.74	452.388	0.413859	3.95776
Q9HWD2	LGHTPVPVQLAIGAEENFVGQVDLIK	High	Unambiguous	1	0	3	1	915.977	2745.92	516.437	0.472453	3.65481
Q9I3F5	VALQNVASAFNEFLGLQLHPSSTEEGR	High	Unambiguous	1	0	3	1	973.084	2917.24	949.507	0.922436	2.19801
Q9HWK6	LETHSGSLPDDVLLHFAGAGK	High	Unambiguous	1	0	3	1	722.496	2165.47	633.589	0.457051	5.85828
Q9I131	IRPTLAVIVGNVDASSR	High	Unambiguous	1	0	3	1	590.399	1769.18	665.127	0.391983	4.42617
Q9I1L9	LEDIAGTIHAHPTLGEAVQEAALR	High	Unambiguous	1	0	3	1	838.493	2513.46	457.26	0.382927	2.1242
Q9I0L5	KPGDVDMVIFR	High	Unambiguous	1	0	2	1	639.334	1277.66	774.284	0.494254	2.78854
Q9I0L5	KPGDVDMVIFR	High	Unambiguous	1	0	2	1	639.234	1277.46	617.187	0.393973	2.30876
Q9I5W4	GSIDKDYGGDVQR	High	Unambiguous	1	1	2	1	705.794	1410.58	649.657	0.4579	3.20961
Q9I5W4	GSIDKDYGGDVQR	High	Unambiguous	1	1	2	1	705.992	1410.98	930.832	0.656081	2.82495
P30718	AGRPLLIVAEDVEGEALATLVVNNMR	High	Unambiguous	1	0	3	1	918.032	2752.08	579.838	0.531612	4.24225
P30718	AGRPLLIVAEDVEGEALATLVVNNMR	High	Unambiguous	1	0	3	1	918.056	2752.15	606.2	0.555782	3.57497
P53641	YVEAFWNLVNWDFVAK	High	Unambiguous	1	0	2	1	1001.33	2001.65	327.727	0.327889	2.91731
P53641	YVEAFWNLVNWDFVAK	High	Unambiguous	1	0	2	1	1001.24	2001.46	236.097	0.236214	2.85683
Q9HUD3	GNLVAVISDGTAILGLGNLGPLASKPVMEGK	High	Unambiguous	1	0	3	1	998.253	2992.75	364.553	0.363539	3.55982
Q9HUD3	GNLVAVISDGTAILGLGNLGPLASKPVMEGK	High	Unambiguous	1	0	3	1	998.261	2992.77	371.898	0.370863	4.03753
P30718	GYLSPYFVNKPDTMAAELDSPLLLLVDK	High	Unambiguous	1	0	3	1	1037.61	3110.82	385.868	0.399967	4.33623
P30718	GYLSPYFVNKPDTMAAELDSPLLLLVDK	High	Unambiguous	1	0	3	1	1037.83	3111.46	594.08	0.615787	3.22346
Q9HX91	LVEGGNGLENFDTANPFPIPQNGLEVIWNHITR	High	Unambiguous	1	0	3	1	1222.28	3664.83	817.373	0.997697	2.8894
Q9I3F5	VALQNVASAFNEFLGLQLHPSSTEEGR	High	Unambiguous	1	0	3	1	972.691	2916.06	544.779	0.529247	2.62582
G3XD33	VVYGLMSGDSSALQGQIDALLK	High	Unambiguous	1	0	2	1	1134.21	2267.42	987.686	1.11864	5.76628
G3XD33	VVYGLMSGDSSALQGQIDALLK	High	Unambiguous	1	0	3	1	756.365	2267.08	839.51	0.63388	3.7888
Q9I0L5	NPIIPFIEGDGIGVDISPVMIK	High	Unambiguous	1	0	2	1	1163.44	2325.87	693.307	0.805712	4.46391
P30718	AIAQVGTISANSDESIGQIIAEAMEK	High	Unambiguous	1	0	3	1	883.397	2648.18	697.915	0.615637	4.82921
Q9HVW4	ILGPVVDAEGIAK	High	Unambiguous	1	0	2	1	641.442	1281.88	105.318	0.0674949	3.23745
Q9HVW4	ILGPVVDAEGIAK	High	Unambiguous	1	0	2	1	641.449	1281.89	117.318	0.0751854	3.34558
P30718	ENTTIIDGAGVQADIEAR	High	Unambiguous	1	0	2	1	937.443	1873.88	506.275	0.474109	3.04512
G3XD47	YASAELTPAGVEVVR	High	Unambiguous	1	0	2	1	781.931	1562.85	660.847	0.516063	3.20199
Q9HXL0	AGDVPVEIVVESK	High	Unambiguous	1	0	2	1	671.791	1342.58	633.113	0.424732	2.64261
Q9I130	LTPQTPALDSPVPQSPTLQR	High	Unambiguous	1	0	2	1	1073.84	2146.68	245.004	0.262908	3.7208
Q9I130	LTPQTPALDSPVPQSPTLQR	High	Unambiguous	1	0	2	1	1074.23	2147.46	608.686	0.653166	3.8754
Q9HWK6	FPISAAGAASLR	High	Unambiguous	1	0	2	1	581.064	1161.12	411.992	0.239088	3.12954
Q9I0H9	YIYQVELR	High	Unambiguous	1	0	2	1	542.742	1084.48	825.285	0.447133	2.95223
Q9HWK6	FPISAAGAASLR	High	Unambiguous	1	0	2	1	581.274	1161.54	774.845	0.449659	3.0053
P0C2B2	EYVELSSPVPVSQPGK	High	Unambiguous	1	0	2	1	858.781	1716.55	390.29	0.334847	3.70752
P0C2B2	EYVELSSPVPVSQPGK	High	Unambiguous	1	0	2	1	858.459	1715.91	15.5178	0.0133134	2.3792
P09591	VQEEVEIVGIK	High	Unambiguous	1	0	2	1	622.235	1243.46	619.361	0.384838	2.93249
P09591	VQEEVEIVGIK	High	Unambiguous	1	0	2	1	622.247	1243.49	638.418	0.396679	2.90471
Q9I5W4	SAGLQPADAACNALTDASCASTSK	High	Unambiguous	1	0	2	1	1126.83	2252.65	-159.261	-0.179409	2.52632
Q9I6J1	VVYDVYDSNEVLEAK	High	Unambiguous	1	0	2	1	872.233	1743.46	350.409	0.305355	2.9114
Q9I6J1	VVYDVYDSNEVLEAK	High	Unambiguous	1	0	2	1	872.167	1743.33	273.925	0.238705	3.04197
Q9HTP2	SPNIVFADAPDLK	High	Unambiguous	1	0	2	1	694.069	1387.13	292.259	0.202641	2.92062
Q9I1L9	EIAADQVLVAVGR	High	Unambiguous	1	0	2	1	671.3	1341.59	626.11	0.419729	3.60251
Q9I0L5	ATQVYDQDTWLPQETLDAVR	High	Unambiguous	1	0	2	1	1175.46	2349.91	329.269	0.386749	4.68448
Q9I0L5	ATQVYDQDTWLPQETLDAVR	High	Unambiguous	1	0	2	1	1175.29	2349.58	189.382	0.222442	3.88929
Q9I2W9	SETGTAGVMFTLDTESGFR	High	Unambiguous	1	0	2	1	1004.31	2007.62	846.685	0.84919	1.92169
Q9I1R3	VASFDSNPPFGFVDAK	High	Unambiguous	1	0	2	1	849.664	1698.32	296.713	0.251882	4.05669
Q9I1R3	VASFDSNPPFGFVDAK	High	Unambiguous	1	0	2	1	849.719	1698.43	362.068	0.307363	3.78408
Q9HVA8	LTPADLGEASEALSLER	High	Unambiguous	1	0	2	1	886.55	1772.09	105.152	0.0931598	2.40304
P09591	LVETLDSYIPEPVR	High	Unambiguous	1	0	2	1	816.312	1631.62	459.151	0.374408	2.41509
Q9I5W4	NAYNLIVAGR	High	Unambiguous	1	0	2	1	546.222	1091.44	766.288	0.417857	3.17105
Q9I2F8	ALLAGNDSMALGAVSAVR	High	Unambiguous	1	0	2	1	859.277	1717.55	953.668	0.818205	4.25882
G3XD33	VVYGLMSGDSSALQGQIDALLK	High	Unambiguous	1	0	3	1	756.3	2266.88	752.855	0.568451	3.43078
Q9I130	VSYQLSADLPDLQQADR	High	Unambiguous	1	0	2	1	960.085	1919.16	110.81	0.106319	4.06937
Q9I130	VSYQLSADLPDLQQADR	High	Unambiguous	1	0	2	1	960.909	1920.81	969.077	0.929805	4.68355
Q9I0L5	IAWMEVYAGEK	High	Unambiguous	1	0	2	1	649.163	1297.32	531.095	0.344317	2.75211
P53593	QLFAEYGLPVSK	High	Unambiguous	1	0	2	1	676.664	1352.32	440.251	0.297549	3.28586
Q9I130	AEQASLVQLGGAPAETWDQPR	High	Unambiguous	1	0	2	1	1112.77	2224.53	193.363	0.21503	4.95171
Q9I130	AEQASLVQLGGAPAETWDQPR	High	Unambiguous	1	0	2	1	1112.83	2224.65	246.712	0.274356	4.54355
Q9I5W4	LLVLGNGASAASLSATVR	High	Unambiguous	1	0	2	1	851.232	1701.46	873.985	0.742875	3.1156
Q9I5H5	VVIGSGGTVGSQDWMQTALIAK	High	Unambiguous	1	0	2	1	1110.5	2220	831.972	0.922721	3.16827
G3XD11	VIDNTGTWGIR	High	Unambiguous	1	0	2	1	616.772	1232.54	725.027	0.446487	3.51035
Q9I5W4	AEADPLAGVYK	High	Unambiguous	1	0	2	1	567.628	1134.25	586.195	0.332251	3.49344
Q9I5W4	EFGQNLDDTR	High	Unambiguous	1	0	2	1	598.107	1195.21	560.16	0.334567	2.68597
Q9I4Z7	QLVQGQEAVVR	High	Unambiguous	1	0	2	1	614.252	1227.5	661.912	0.405979	2.67701
Q9I0L5	ALQYAVDNDR	High	Unambiguous	1	0	2	1	583.117	1165.23	568.339	0.330934	3.45432
Q9I0L5	ALQYAVDNDR	High	Unambiguous	1	0	2	1	583.171	1165.33	660.686	0.384706	2.94169
Q9I131	YALSEEPADR	High	Unambiguous	1	0	2	1	576.168	1151.33	687.863	0.395706	2.59249
Q9I131	YALSEEPADR	High	Unambiguous	1	0	2	1	576.191	1151.38	728.392	0.419021	2.53347
Q9HWD2	GVSPDDETVEDER	High	Unambiguous	1	0	2	1	724.63	1448.25	438.076	0.317083	2.536
Q9HWD2	GVSPDDETVEDER	High	Unambiguous	1	0	2	1	724.656	1448.3	473.492	0.342718	2.9353
Q9HV43	MYAEQAQQGEDAPQGEQAK	High	Unambiguous	1	0	2	1	1040.17	2079.33	203.694	0.211731	3.08184
Q9HV43	MYAEQAQQGEDAPQGEQAK	High	Unambiguous	1	0	2	1	1040.27	2079.53	300.815	0.312683	3.7378
Q9I131	DVPTPTILDNLIAAGR	High	Unambiguous	1	0	2	1	834.254	1667.5	950.543	0.791763	2.61482
Q9I131	DVPTPTILDNLIAAGR	High	Unambiguous	1	0	2	1	833.619	1666.23	187.895	0.156509	2.43458
G3XD33	LDSIALGDTLTGGASSGGYALDSQEVSFSNLGLDSPIAQGR	High	Unambiguous	1	0	3	1	1347.93	4041.78	446.172	0.60084	6.51612
G3XD33	LDSIALGDTLTGGASSGGYALDSQEVSFSNLGLDSPIAQGR	High	Unambiguous	1	0	3	1	1347.85	4041.53	384.441	0.51771	6.71705
Q9HW72	DAGTQEVVGIDYPDLVK	High	Unambiguous	1	0	2	1	910.783	1820.56	904.895	0.822962	2.46277
P72151	FGAQTGTATAGQVAVK	High	Unambiguous	1	0	2	1	754.14	1507.27	319.585	0.240774	4.13197
Q9I130	LGYSSQALANQR	High	Unambiguous	1	0	2	1	654.678	1308.35	518.817	0.339221	3.46818
P72151	FGAQTGTATAGQVAVK	High	Unambiguous	1	0	2	1	754.276	1507.54	500.083	0.376761	4.33795
Q9I1L9	SVAVELAGGGSQR	High	Unambiguous	1	0	2	1	615.911	1230.81	138.302	0.0851004	3.9751
Q9HV60	TEEAVSDTWITSK	High	Unambiguous	1	0	2	1	733.988	1466.97	182.467	0.133812	4.22621
Q9HV60	TEEAVSDTWITSK	High	Unambiguous	1	0	2	1	734.277	1467.55	576.8	0.422996	4.26884
Q9I1L9	VISSTEALAPGSLPK	High	Unambiguous	1	0	2	1	735.857	1470.71	602.526	0.442803	4.34607
P53593	INIDSNALYR	High	Unambiguous	1	0	2	1	590.238	1179.47	722.898	0.42601	3.04228
Q9I1R3	QIEGLDVDYAK	High	Unambiguous	1	0	2	1	626.116	1251.22	477.951	0.298869	2.49046
Q59643	SLDAAEAYNPEGIAQR	High	Unambiguous	1	0	2	1	853.547	1706.09	743.18	0.633494	4.24913
Q9I0L5	GPLTTPVGGGIR	High	Unambiguous	1	0	2	1	563.012	1125.02	332.269	0.186842	2.25976
G3XD11	VIDNTGTWGIR	High	Unambiguous	1	0	2	1	616.775	1232.54	730.181	0.449661	3.2198
Q9HWW1	GGFATVDPDDSSSDIK	High	Unambiguous	1	0	2	1	806.594	1612.18	907.634	0.730972	3.10542
Q9I130	FEALAGSDVR	High	Unambiguous	1	0	2	1	533.077	1065.15	572.601	0.304777	3.13641
Q9K3C5	FINEQTVVTK	High	Unambiguous	1	0	2	1	590.289	1179.57	787.919	0.464337	2.85112
Q9I690	NPTATFESTEVK	High	Unambiguous	1	0	2	1	662.666	1324.32	515.112	0.340912	2.9112
Q9I747	EVLVSSVSTGGSGGEDR	High	Unambiguous	1	0	2	1	818.627	1636.25	283.722	0.232054	3.62319
Q9I747	EVLVSSVSTGGSGGEDR	High	Unambiguous	1	0	2	1	819.199	1637.39	983.705	0.804564	4.38629
Q9HU83	VLTNDPGTGVMR	High	Unambiguous	1	0	2	1	630.686	1260.37	575.085	0.362201	2.58575
Q9I1L9	SVAVELAGGGSQR	High	Unambiguous	1	0	2	1	616.157	1231.31	538.345	0.331255	3.77366
Q9HWW1	GGFATVDPDDSSSDIK	High	Unambiguous	1	0	2	1	806.103	1611.2	297.858	0.239883	2.30311
Q9I6A7	VSEEGAIYNLAQFPISQR	High	Unambiguous	1	0	2	1	1012.16	2023.32	636.07	0.643076	4.25551
Q9I1A2	ADVGEAPGLPPLESLK	High	Unambiguous	1	0	2	1	797.304	1593.6	469.896	0.374237	2.72874
Q9I6A7	VIPLEFRRVSEEGAIYNLAQFPISQR	High	Unambiguous	1	2	3	1	1011.77	3033.3	221.331	0.223738	2.41564
P53593	VLAESGLNIIAATSLTDAAQQVVK	High	Unambiguous	1	0	2	1	1206.9	2412.8	193.542	0.233444	4.49621
Q9I502	TIAALVDGFQLPIEK	High	Unambiguous	1	0	2	1	808.358	1615.71	494.172	0.399021	2.41761
G3XD33	LDSIALGDTLTGGASSGGYALDSQEVSFSNLGLDSPIAQGR	High	Unambiguous	1	0	3	1	1347.63	4040.87	221.458	0.298228	5.08573
G3XD33	LDSIALGDTLTGGASSGGYALDSQEVSFSNLGLDSPIAQGR	High	Unambiguous	1	0	3	1	1347.52	4040.54	140.238	0.188853	3.53084
P09591	MVVTLIAPIAMEDGLR	High	Unambiguous	1	0	2	1	865.256	1729.5	327.164	0.282823	3.67807
P09591	MVVTLIAPIAMEDGLR	High	Unambiguous	1	0	2	1	865.146	1729.28	199.652	0.172593	3.07101
Q9I6A7	VSEEGAIYNLAQFPISQR	High	Unambiguous	1	0	2	1	1011.77	2022.54	251.512	0.254283	4.00352
Q9HX05; Q9I2C4	SPNIYFEDIMQAEPAFIEK	High	Unambiguous	1	0	2	1	1121.52	2242.04	-14.8596	-0.0166581	2.31816
Q9I5W4	SVELGGAYGQDPALVQQIVDGSWR	High	Unambiguous	1	0	2	1	1273.93	2546.86	625.48	0.796007	5.75201
G3XD33	LDSIALGDTLTGGASSGGYALDSQEVSFSNLGLDSPIAQGR	High	Unambiguous	1	0	3	1	1347.91	4041.71	428.767	0.577403	5.74144
P53641	TSVGTFGSGWGWLVK	High	Unambiguous	1	0	2	1	791.209	1581.41	-249.526	-0.197351	2.22812
G3XD33	LDSIALGDTLTGGASSGGYALDSQEVSFSNLGLDSPIAQGR	High	Unambiguous	1	0	3	1	1347.9	4041.68	421.425	0.567515	5.19575
P05384	ALDAVIESVTGALK	High	Unambiguous	1	0	2	1	694.308	1387.61	594.595	0.412287	3.58319
P05384	ALDAVIESVTGALK	High	Unambiguous	1	0	2	1	693.974	1386.94	112.927	0.0783029	3.40659
G3XD11	DSDVGYAAGLQAGILQELSK	High	Unambiguous	1	0	2	1	1018.75	2036.48	712.256	0.724733	5.5536
G3XD11	DSDVGYAAGLQAGILQELSK	High	Unambiguous	1	0	2	1	1017.89	2034.77	-131.005	-0.1333	2.98686
Q9I5W4	SVELGGAYGQDPALVQQIVDGSWR	High	Unambiguous	1	0	2	1	1273.87	2546.73	576.273	0.733385	6.34888
P53593	VLAESGLNIIAATSLTDAAQQVVK	High	Unambiguous	1	0	2	1	1206.84	2412.67	137.879	0.166305	4.32637
P21175	NQDPSGIFVLPAYSAVTVIAK	High	Unambiguous	1	0	2	1	1095.89	2190.77	268.52	0.294053	2.98426
P21175	NQDPSGIFVLPAYSAVTVIAK	High	Unambiguous	1	0	2	1	1095.88	2190.75	258.265	0.282823	3.95262
P30718	AIAQVGTISANSDESIGQIIAEAMEK	High	Unambiguous	1	0	3	1	883.18	2647.52	451.798	0.398535	5.15818
Q9HUA7	LVYLDQPFTYEPLAFGLK	High	Unambiguous	1	0	2	1	1057.83	2114.66	255.117	0.269674	3.26524
Q9HUA7	LVYLDQPFTYEPLAFGLK	High	Unambiguous	1	0	2	1	1058.33	2115.65	722.237	0.763449	3.77659
G3XD33	VVYGLMSGDSSALQGQIDALLK	High	Unambiguous	1	0	2	1	1133.02	2265.04	-62.3047	-0.0705657	4.54142
G3XD33	VVYGLMSGDSSALQGQIDALLK	High	Unambiguous	1	0	2	1	1132.99	2264.98	-88.9264	-0.100717	4.75713
G3XD33	VVYGLMSGDSSALQGQIDALLK	High	Unambiguous	1	0	3	1	755.947	2265.83	285.145	0.215301	3.51502
G3XD33	VVYGLMSGDSSALQGQIDALLK	High	Unambiguous	1	0	2	1	1133.42	2265.83	287.01	0.325064	5.48365
O54439	ITTVQEAIDYIVAHQQ	High	Unambiguous	1	0	2	1	915.606	1830.2	689.296	0.630342	4.55985
Q9I0L5	DEFGAELLDGGPWMQFK	High	Unambiguous	1	0	2	1	971.012	1941.02	581.554	0.564075	3.74928
O54439	ITTVQEAIDYIVAHQQ	High	Unambiguous	1	0	2	1	915.838	1830.67	943.189	0.86252	4.60207
G3XD33	VVYGLMSGDSSALQGQIDALLK	High	Unambiguous	1	0	3	1	756.333	2266.99	797.476	0.602142	4.33698
G3XD33	VVYGLMSGDSSALQGQIDALLK	High	Unambiguous	1	0	2	1	1133.4	2265.8	273.214	0.309439	5.27385
G3XD33	VVYGLMSGDSSALQGQIDALLK	High	Unambiguous	1	0	2	1	1133.34	2265.68	220.078	0.249259	5.12545
Q9I130	YLDLAPGELQLLDLEVDR	High	Unambiguous	1	0	2	1	1036.78	2072.55	220.614	0.228566	3.28371
Q9I130	YLDLAPGELQLLDLEVDR	High	Unambiguous	1	0	2	1	1037.17	2073.33	598.237	0.619801	3.53772
G3XD33	VVYGLMSGDSSALQGQIDALLK	High	Unambiguous	1	0	2	1	1133.55	2266.1	404.705	0.458365	5.23729
G3XD33	VVYGLMSGDSSALQGQIDALLK	High	Unambiguous	1	0	2	1	1133.46	2265.91	323.763	0.36669	5.259
P30718	ANDAAGDGTTTATVLAQAIVNEGLK	High	Unambiguous	1	0	2	1	1201.62	2402.23	420.617	0.504997	3.15734
Q9I130	VLVTFLWR	High	Unambiguous	1	0	2	1	517.69	1034.37	729.5	0.377013	2.73901
G3XD33	STASDAAFIAGGDLHYTLFSNPSHTLWGK	High	Unambiguous	1	0	3	1	1023	3066.97	814.016	0.831512	2.33281
Q9I636	WGSLYDALYGTDVISEEGGAEK	High	Unambiguous	1	0	2	1	1180.97	2360.93	354.904	0.418803	3.97803
Q9HVW4	GTVYPVSYTMTNLAGGWK	High	Unambiguous	1	0	2	1	973.169	1945.33	194.078	0.188736	2.74595
Q9I0H9	WDLELDAATGAVLK	High	Unambiguous	1	0	2	1	751.409	1501.81	13.4353	0.0100885	3.65053
P28810	LIGQGVEEGAQLLLDGR	High	Unambiguous	1	0	2	1	884.905	1768.8	476.594	0.4213	4.17555
P30718	MLVGVNVLADAVK	High	Unambiguous	1	0	2	1	664.991	1328.97	160.886	0.10689	3.16382
Q9I5S9	AGGMDAPVSIDMGLEAMEAK	High	Unambiguous	1	0	2	1	997.308	1993.61	352.205	0.350956	3.52686
Q9I1L9	AVSELSTAFAQSLEMGAR	High	Unambiguous	1	0	2	1	934.734	1868.46	288.635	0.269574	5.02459
P30718	MLVGVNVLADAVK	High	Unambiguous	1	0	2	1	665.034	1329.06	225.653	0.149919	3.3407
Q9HWK6	NDYFSDFSGVYSQISR	High	Unambiguous	1	0	2	1	943.758	1886.51	884.944	0.833989	4.49835
G3XD11	QQNLLGSYDAFLPIGDNNTK	High	Unambiguous	1	0	2	1	1104.67	2208.33	107.991	0.119227	3.1935
Q9HWD2	GNITEGLVFENEVVGGVVPK	High	Unambiguous	1	0	2	1	1029.15	2057.3	101.834	0.104741	3.29303
G3XD11	QQNLLGSYDAFLPIGDNNTK	High	Unambiguous	1	0	2	1	1104.66	2208.32	102.905	0.113612	3.95687
Q9HWK6	NDYFSDFSGVYSQISR	High	Unambiguous	1	0	2	1	943.157	1885.31	247.663	0.233403	4.01488
Q9I5S9	AGGMDAPVSIDMGLEAMEAK	High	Unambiguous	1	0	2	1	997.245	1993.48	288.258	0.287236	2.98142
Q9I1R3	VIAYDDTPFAFTALR	High	Unambiguous	1	0	2	1	850.614	1700.22	207.145	0.176059	4.26778
Q9I1R3	VIAYDDTPFAFTALR	High	Unambiguous	1	0	2	1	851.178	1701.35	871.043	0.740329	3.88937
Q9I130	LTFSADEDTALTLIPTQR	High	Unambiguous	1	0	2	1	996.802	1992.6	285.663	0.284524	2.19673
Q9I5W4	FQETFVADAIVGYVR	High	Unambiguous	1	0	2	1	858.108	1715.21	191.929	0.164567	3.63131
Q9HT68	VLTQVDMALINTNYALEAK	High	Unambiguous	1	0	2	1	1054.38	2107.75	305.899	0.322282	3.43396
Q9I130	LTFSADEDTALTLIPTQR	High	Unambiguous	1	0	2	1	996.836	1992.67	319.611	0.318338	2.24124
Q9I130	VLVTFLWR	High	Unambiguous	1	0	2	1	517.637	1034.27	626.281	0.323668	2.42124
Q9I1R3	VDLVLANFTITPER	High	Unambiguous	1	0	2	1	794.782	1588.56	430.27	0.341608	2.70311
G3XD33	AVDPSLSINSTFDQLAAAGVAHATPAAAAAEVGVVGVQELPHDLALAA	High	Unambiguous	1	0	3	1	1537	4608.99	565.966	0.869018	3.06675
Q9I1R3	LIGLLANVPDRDKYEVPPFTISNDLIGVGIPK	High	Unambiguous	1	2	3	1	1155.98	3465.91	574.943	0.663852	3.18071
G3XD33	LDSIALGDTLTGGASSGGYALDSQEVSFSNLGLDSPIAQGR	High	Unambiguous	1	0	3	1	1347.5	4040.49	128.636	0.173228	2.54074
G3XD33	AVDPSLSINSTFDQLAAAGVAHATPAAAAAEVGVVGVQELPHDLALAA	High	Unambiguous	1	0	3	1	1537.4	4610.18	825.854	1.26807	3.68335
Q9I6M5	LYVQDGVYDAFVDK	High	Unambiguous	1	0	2	1	816.58	1632.15	218.917	0.178614	2.08688
Q9HYI4	LAGNVLLVHETLDQVK	High	Unambiguous	1	0	3	1	583.935	1749.79	457.785	0.266887	2.02635
Q9HV43	LIDYLVDEFK	High	Unambiguous	1	0	2	1	628.204	1255.4	588.947	0.369465	2.82504
Q9I6J1	AAFGDNAPVDSWDLVFKPENIQK	High	Unambiguous	1	0	3	1	854.941	2562.81	601.417	0.513463	2.34872
P30718	EMLPVLEAVAK	High	Unambiguous	1	0	2	1	600.812	1200.62	788.414	0.472918	2.31341
Q9I690	AGFEGSATLK	High	Unambiguous	1	0	2	1	491.077	981.147	654.867	0.32105	2.11029
Q9I0L5	IAWMEVYAGEK	High	Unambiguous	1	0	2	1	649.138	1297.27	493.814	0.320147	3.19814
Q9HV43	SQVFSTADDNQGAVTIHVLQGER	High	Unambiguous	1	0	3	1	825.294	2473.87	670.483	0.552525	2.12988
Q9K3C5	SAISAFQTALTALNSNAVFMAR	High	Unambiguous	1	0	3	1	762.66	2285.97	784.187	0.597074	3.47316
Q9HT68	EFTDYVQPNVQVSEK	High	Unambiguous	1	0	2	1	892.128	1783.25	221.331	0.197301	3.10212
Q9I0L5	WFEGVPSPVK	High	Unambiguous	1	0	2	1	573.806	1146.61	878.299	0.503089	2.44339
Q9HTM8	MVGNPALAELLR	High	Unambiguous	1	0	3	1	428.91	1284.71	779.113	0.333386	1.84276
P53641	TSVGTFGSGWGWLVK	High	Unambiguous	1	0	2	1	791.693	1582.38	361.904	0.286231	2.50744
Q9I6J0	AADNAYAFIDYLLRPEVIAK	High	Unambiguous	1	0	3	1	752.188	2254.55	602.058	0.452184	2.00011
Q9HT89	AWQNLVEDESR	High	Unambiguous	1	0	2	1	674.215	1347.42	586.732	0.395056	2.75897
G3XD47	WVEQEFDGLIPALK	High	Unambiguous	1	0	2	1	823.209	1645.41	333.379	0.274181	2.70802
Q9I6J1	AAFGDNAPVDSWDLVFKPENIQK	High	Unambiguous	1	0	3	1	854.82	2562.44	459.724	0.392492	2.42839
Q9HXL0	AGDVPVEIVVESK	High	Unambiguous	1	0	2	1	671.353	1341.7	-19.6685	-0.0131948	2.38203
O52762	VDDDYYSQPAALFHLFTDEQK	High	Unambiguous	1	0	3	1	835.518	2504.54	957.092	0.798261	2.01956
Q9HX67	LGSDGAWVPLLR	High	Selected	0	0	3	2	429.002	1284.99	996.838	0.426551	1.57887
Q9I1A2	KPALGPETAGATLVIPGETDR	High	Unambiguous	1	0	3	1	698.485	2093.44	151.302	0.105565	2.30959
G3XD33	STASDAAFIAGGDLHYTLFSNPSHTLWGK	High	Unambiguous	1	0	3	1	1022.54	3065.62	371.501	0.379486	1.96744
G3XD33	STASDAAFIAGGDLHYTLFSNPSHTLWGK	High	Unambiguous	1	0	3	1	1022.71	3066.11	532.111	0.543548	1.8666
G3XD33	STASDAAFIAGGDLHYTLFSNPSHTLWGK	High	Unambiguous	1	0	3	1	1022.78	3066.33	602.976	0.615936	2.11659
Q9I5H5	VVIGSGGTVGSQDWMQTALIAK	High	Unambiguous	1	0	2	1	1110.53	2220.06	860.589	0.954459	2.0715
G3XD33	STASDAAFIAGGDLHYTLFSNPSHTLWGK	High	Unambiguous	1	0	3	1	1022.42	3065.23	246.382	0.251678	2.44389
Q9HTM8	MVGNPALAELLR	High	Selected	1	0	3	2	428.985	1284.94	956.34	0.409222	1.45331
G3XD33	STASDAAFIAGGDLHYTLFSNPSHTLWGK	High	Unambiguous	1	0	3	1	1022.75	3066.24	573.937	0.586273	2.16473
G3XD33	STASDAAFIAGGDLHYTLFSNPSHTLWGK	High	Unambiguous	1	0	3	1	1022.52	3065.56	352.022	0.359588	2.24991
Q9I502	TIAALVDGFQLPIEK	High	Unambiguous	1	0	2	1	808.334	1615.66	464.465	0.375035	1.53578
G3XD33	AVDPSLSINSTFDQLAAAGVAHATPAAAAAEVGVVGVQELPHDLALAA	High	Unambiguous	1	0	3	1	1536.79	4608.35	427.237	0.656005	2.67115
Q9I130	FEALAGSDVR	High	Unambiguous	1	0	2	1	532.852	1064.7	149.928	0.0798017	2.65636
Q9HZ48	AAGFTPLAHGSQPWQDGTVFENLVLSK	High	Unambiguous	1	0	3	1	957.537	2870.6	52.3749	0.0501131	2.28508
Q9I5W4	EFGQNLDDTR	High	Unambiguous	1	0	2	1	598.108	1195.21	561.489	0.33536	2.61277
Q9I690	AGFEGSATLK	High	Unambiguous	1	0	2	1	491.043	981.079	585.584	0.287084	2.45752
G3XD33	STASDAAFIAGGDLHYTLFSNPSHTLWGK	High	Unambiguous	1	0	3	1	1022.6	3065.8	430.893	0.440155	1.81169
G3XD33	AVDPSLSINSTFDQLAAAGVAHATPAAAAAEVGVVGVQELPHDLALAA	High	Unambiguous	1	0	3	1	1536.67	4608	352.109	0.540649	2.14774
P00282	NVMGHNWVLSTAADMQGVVTDGMASGLDK	High	Unambiguous	1	0	3	1	1002.8	3006.39	664.742	0.665716	2.68
Q9I690	MDLGPASQEVELLLSVEGIR	High	Unambiguous	1	0	3	1	719.759	2157.26	526.099	0.378112	2.39316
G3XD33	AVDPSLSINSTFDQLAAAGVAHATPAAAAAEVGVVGVQELPHDLALAA	High	Unambiguous	1	0	3	1	1537.01	4609.01	570.736	0.876342	3.71895
G3XD33	STASDAAFIAGGDLHYTLFSNPSHTLWGK	High	Unambiguous	1	0	3	1	1022.73	3066.18	554.339	0.566253	2.11987
Q9HU83	VLTNDPGTGVMR	High	Unambiguous	1	0	2	1	630.636	1260.27	495.62	0.312152	2.2224
G3XD33	STASDAAFIAGGDLHYTLFSNPSHTLWGK	High	Unambiguous	1	0	3	1	1022.99	3066.95	805.77	0.823089	2.18364
G3XD33	STASDAAFIAGGDLHYTLFSNPSHTLWGK	High	Unambiguous	1	0	3	1	1022.53	3065.56	353.815	0.361419	1.88143
Q9HTP2	SPNIVFADAPDLK	High	Unambiguous	1	0	2	1	694.133	1387.26	383.455	0.265874	2.96935

## Sheet: PAO1_rep3_TargetPeptideSpectrum
Protein Accessions	Annotated Sequence	Confidence	PSM Ambiguity	# Protein Groups	# Missed Cleavages	Charge	Rank	m/z [Da]	MH+ [Da]	DeltaM [ppm]	Deltam/z [Da]	XCorr
P72151	FGAQTGTATAGQVAVK	High	Unambiguous	1	0	2	1	753.883	1506.76	-21.7241	-0.0163668	3.94949
Q9I2W7	DVDVIAQTDLGVQALASHPLK	High	Unambiguous	1	0	3	1	731.29	2191.86	766.981	0.559941	2.2823
Q9I2W7	DVDVIAQTDLGVQALASHPLK	High	Unambiguous	1	0	3	1	731.168	2191.49	599.357	0.437566	2.2755
G3XD76	LAESQKPLVATLLAEDAAPSSTAEAYLK	High	Unambiguous	1	0	3	1	963.84	2889.51	684.258	0.658605	2.40769
G3XD76	LAESQKPLVATLLAEDAAPSSTAEAYLK	High	Unambiguous	1	0	3	1	963.674	2889.01	511.523	0.492346	2.95994
Q9I6J1	AAFGDNAPVDSWDLVFKPENIQK	High	Unambiguous	1	0	3	1	854.958	2562.86	621.291	0.530431	2.32946
Q9I6J1	AAFGDNAPVDSWDLVFKPENIQK	High	Unambiguous	1	0	3	1	855.061	2563.17	741.967	0.633458	2.73382
Q9HTD9	DIGGAHGVLVTAVSNSAFGQAIGMAR	High	Unambiguous	1	0	3	1	834.223	2500.66	551.498	0.459449	2.28179
Q9I685	DGQPWDANMVLDDGGDLTEILHK	High	Unambiguous	1	0	3	1	847.631	2540.88	670.656	0.567638	2.06006
Q9I1R3	DKYEVPPFTISNDLIGVGIPK	High	Unambiguous	1	1	3	1	768.496	2303.47	538.956	0.413601	3.45747
Q9I3D1	AQMNYDLIPSVIYTHPEIAWVGK	High	Selected	1	0	3	1	883.179	2647.52	823.608	0.726242	1.93667
Q9I3D1	AQMNYDLIPSVIYTHPEIAWVGK	High	Unambiguous	1	0	3	1	882.896	2646.67	502.713	0.443283	2.50788
Q9HXG8	SIPIVFSTVTDPVGAHLTPSWEASGTNVTGVSDMLALDK	High	Unambiguous	1	0	3	1	1338.58	4013.74	178.281	0.238481	3.37419
Q9HXG8	SIPIVFSTVTDPVGAHLTPSWEASGTNVTGVSDMLALDK	High	Unambiguous	1	0	3	1	1339.11	4015.31	570.589	0.763262	3.96679
Q59641	TGVVDSATSQFFINLTDNDFLNHGAR	High	Unambiguous	1	0	3	1	947.775	2841.31	685.737	0.649019	2.06167
Q9I5W4	GLAYGTNVLTQLSGTNAAHAPLLK	High	Unambiguous	1	0	3	1	804.545	2411.62	544.126	0.437171	2.744
Q9I1R3	IPLLTANKVDLVLANFTITPER	High	Unambiguous	1	1	3	1	814.265	2440.78	976.07	0.79335	2.3627
Q9HY79	DILESEEEHIDYLETQLGLIQK	High	Unambiguous	1	0	3	1	873.031	2617.08	677.126	0.590298	4.10206
Q9HUD3	TLADALEGADVFVGLSGANLLEPEDLKR	High	Unambiguous	1	1	3	1	972.412	2915.22	584.087	0.56725	3.24531
Q9HUD3	TLADALEGADVFVGLSGANLLEPEDLKR	High	Unambiguous	1	1	3	1	972.433	2915.28	605.455	0.588002	2.62264
Q9HWD2	LGHTPVPVQLAIGAEENFVGQVDLIK	High	Unambiguous	1	0	3	1	915.995	2745.97	536.318	0.490642	4.45859
Q9HWD2	LGHTPVPVQLAIGAEENFVGQVDLIK	High	Unambiguous	1	0	3	1	916.168	2746.49	725.929	0.664104	3.87063
Q9I3F5	VALQNVASAFNEFLGLQLHPSSTEEGR	High	Unambiguous	1	0	3	1	972.404	2915.2	249.37	0.24226	2.19914
Q9I3F5	VALQNVASAFNEFLGLQLHPSSTEEGR	High	Unambiguous	1	0	3	1	972.805	2916.4	663.018	0.644116	3.96462
Q9HUD3	GNLVAVISDGTAILGLGNLGPLASKPVMEGK	High	Unambiguous	1	0	3	1	998.353	2993.04	464.563	0.46327	4.80847
Q9HUD3	GNLVAVISDGTAILGLGNLGPLASKPVMEGK	High	Unambiguous	1	0	3	1	998.302	2992.89	413.273	0.412123	4.78186
P30718	GYLSPYFVNKPDTMAAELDSPLLLLVDK	High	Unambiguous	1	0	3	1	1037.32	3109.94	105.111	0.108951	4.15248
P30718	GYLSPYFVNKPDTMAAELDSPLLLLVDK	High	Unambiguous	1	0	3	1	1037.54	3110.61	318.976	0.330631	4.21481
P53641	YVEAFWNLVNWDFVAK	High	Unambiguous	1	0	2	1	1001.33	2001.64	326.995	0.327156	3.64462
P53641	YVEAFWNLVNWDFVAK	High	Unambiguous	1	0	2	1	1001.36	2001.71	359.693	0.359871	3.59151
P30718	AGRPLLIVAEDVEGEALATLVVNNMR	High	Unambiguous	1	0	3	1	917.907	2751.71	443.898	0.406978	2.95047
Q9HY79	DILESEEEHIDYLETQLGLIQK	High	Unambiguous	1	0	3	1	873.137	2617.4	798.599	0.696194	4.65799
P30718	AGRPLLIVAEDVEGEALATLVVNNMR	High	Unambiguous	1	0	3	1	917.853	2751.55	384.782	0.352779	2.66751
P21175	VAVFEGLNAGDKDFNALISK	High	Unambiguous	1	1	3	1	703.94	2109.81	808.456	0.568103	2.5613
Q9I502	ETPADAVVISHQLLLR	High	Unambiguous	1	0	2	1	882.082	1763.16	665.022	0.58588	2.49609
G3XD33	AVDPSLSINSTFDQLAAAGVAHATPAAAAAEVGVVGVQELPHDLALAA	High	Unambiguous	1	0	3	1	1536.63	4607.89	327.781	0.503295	4.21649
G3XD33	AVDPSLSINSTFDQLAAAGVAHATPAAAAAEVGVVGVQELPHDLALAA	High	Unambiguous	1	0	3	1	1536.75	4608.24	403.228	0.61914	4.31962
P72151	NQVLQQAGTAILAQANQLPQAVLSLLR	High	Unambiguous	1	0	3	1	953.803	2859.39	270.654	0.2579	5.43167
P72151	NQVLQQAGTAILAQANQLPQAVLSLLR	High	Unambiguous	1	0	3	1	953.914	2859.73	386.976	0.368739	5.37993
Q9I690	NPSADKVKVTINTNSVDTNHAER	High	Unambiguous	1	2	3	1	836.903	2508.7	-623.027	-0.52132	3.5884
Q9I5W4	SGEISNQIFPLHK	High	Unambiguous	1	0	3	1	490.782	1470.33	378.759	0.185563	2.22691
Q9HV43	AADDVVDAEFEEVKDNK	High	Unambiguous	1	1	3	1	632.463	1895.37	793.547	0.500959	2.28716
Q9HV43	AADDVVDAEFEEVKDNK	High	Unambiguous	1	1	3	1	632.362	1895.07	633.053	0.39964	2.46808
Q9HWK6	AAPLAPKPGTPLQVGVGLK	High	Unambiguous	1	0	3	1	605.779	1815.32	678.748	0.410437	1.94801
Q9K3C5	VGEDKNPVTGALLGDASVR	High	Unambiguous	1	1	3	1	633.649	1898.93	491.946	0.311237	3.18206
Q9K3C5	VGEDKNPVTGALLGDASVR	High	Unambiguous	1	1	3	1	633.66	1898.97	509.697	0.322468	3.64992
Q9HV43	SQVFSTADDNQGAVTIHVLQGER	High	Unambiguous	1	0	3	1	825.376	2474.11	769.879	0.634435	3.17176
Q9HV43	SQVFSTADDNQGAVTIHVLQGER	High	Unambiguous	1	0	3	1	825.181	2473.53	532.203	0.438573	2.7199
P42512	IDLENNPQEDPDHPGPPNNPFYISGGK	High	Unambiguous	1	0	3	1	988.521	2963.55	736.828	0.727339	4.53698
P21175	VAVFEGLNAGDKDFNALISK	High	Unambiguous	1	1	3	1	703.723	2109.15	498.633	0.35039	3.44294
Q9I636	AFLDEAAPLESGSHVDATSYSVK	High	Unambiguous	1	0	3	1	799.123	2395.36	505.132	0.40312	2.6586
Q9I3F5	VLAVLGDSVTTDHISPAGNIK	High	Unambiguous	1	0	3	1	703.55	2108.64	710.165	0.498806	2.24529
Q9I3F5	VLAVLGDSVTTDHISPAGNIK	High	Unambiguous	1	0	3	1	703.485	2108.44	617.446	0.433681	2.92444
Q9HX91	LAGNVLLVHETLNQVK	High	Selected	1	0	2	1	874.925	1748.84	478.446	0.418163	3.66545
Q9HX91	LAGNVLLVHETLNQVK	High	Unambiguous	1	0	2	1	874.71	1748.41	232.141	0.202892	3.62531
P42512	KDGETELPDMVISGESTSATQPPGVTTLGK	High	Unambiguous	1	1	3	1	1016.81	3048.43	963.06	0.977664	2.93701
Q9I456	LDITLPESVDTSITHK	High	Unambiguous	1	0	3	1	590.752	1770.24	740.071	0.436378	2.35386
Q9HWK6	FANPNAAISAAGIHFAAPPAR	High	Unambiguous	1	0	3	1	689.167	2065.49	682.124	0.469319	1.92569
Q9HWK6	FANPNAAISAAGIHFAAPPAR	High	Unambiguous	1	0	3	1	689.298	2065.88	873.561	0.601033	2.46651
Q9I1L9	ILPGYDEELTKPVAQALR	High	Unambiguous	1	0	2	1	1007.56	2014.11	500.309	0.503587	2.9898
Q9I636	NAGQFLAFQGDAAKPQAVLLK	High	Unambiguous	1	0	3	1	730.231	2188.68	679.359	0.495296	3.4535
Q9I1A2	LVLTYPHDDDAVLYVYDK	High	Unambiguous	1	0	3	1	714.389	2141.15	976.174	0.696033	2.36497
Q9I636	NAGQFLAFQGDAAKPQAVLLK	High	Unambiguous	1	0	3	1	730.107	2188.31	509.915	0.371761	2.77147
Q9HT68	GTDLVAVTGVHIEPLGAYSSK	High	Unambiguous	1	0	3	1	706.058	2116.16	968.406	0.68244	4.1031
Q9HT68	GTDLVAVTGVHIEPLGAYSSK	High	Unambiguous	1	0	3	1	705.892	2115.66	732.478	0.51618	3.66988
Q9I636	AFLDEAAPLESGSHVDATSYSVK	High	Unambiguous	1	0	3	1	799.226	2395.66	633.619	0.505659	3.03131
Q9I1R3	KGTLTSPEVLNK	High	Unambiguous	1	1	3	1	429.918	1287.74	782.955	0.335818	2.35394
Q9I5E3	IIRPSAEYTGVEQR	High	Unambiguous	1	0	2	1	810.284	1619.56	436.621	0.353413	2.59792
P09591	GITINTSHVEYDSAVR	High	Unambiguous	1	0	3	1	588.339	1763	638.777	0.375149	3.24006
G3XDA8	ASGVSGNLSSVGSDTLANLMTMWAEEYKR	High	Unambiguous	1	1	3	1	1025.98	3075.93	478.846	0.490731	1.95945
Q9HU18	KLQIFDLPFLFDNIQAVDR	High	Unambiguous	1	1	3	1	764.995	2292.97	318.831	0.243613	3.89535
Q9HU18	KLQIFDLPFLFDNIQAVDR	High	Unambiguous	1	1	3	1	765.269	2293.79	678.055	0.518088	3.9028
Q9I131	EFPGGHDYAAWSLELAEGLQALLPAH	High	Unambiguous	1	0	2	1	1397.43	2793.85	529.612	0.739436	2.78515
Q9HWZ6	ARPVGVLHMTDEAGGDAK	High	Unambiguous	1	0	3	1	609.057	1825.16	684.325	0.416049	3.90415
P14165	IFILHADHEQNASTSTVR	High	Unambiguous	1	0	3	1	680.69	2040.06	503.128	0.341964	2.44129
Q9HWK6	LETHSGSLPDDVLLHFAGAGK	High	Unambiguous	1	0	3	1	722.376	2165.11	466.569	0.336567	4.86487
Q9HZI6	FLTEHGDLPQIGWLKLR	High	Selected	1	1	3	1	675.565	2024.68	775.363	0.522882	1.97139
G3XD33	STASDAAFIAGGDLHYTLFSNPSHTLWGK	High	Unambiguous	1	0	3	1	1022.86	3066.57	680.652	0.695282	3.64986
Q59641	NFLEYVDSGYYDGTLFHR	High	Unambiguous	1	0	3	1	733.271	2197.8	817.974	0.598758	2.22873
G3XD33	STASDAAFIAGGDLHYTLFSNPSHTLWGK	High	Unambiguous	1	0	3	1	1023.11	3067.3	921.807	0.941619	3.97531
G3XD33	STASDAAFIAGGDLHYTLFSNPSHTLWGK	High	Unambiguous	1	0	3	1	1022.94	3066.79	755.221	0.771453	3.83898
G3XD33	STASDAAFIAGGDLHYTLFSNPSHTLWGK	High	Unambiguous	1	0	3	1	1022.57	3065.7	397.313	0.405853	3.06695
G3XD33	STASDAAFIAGGDLHYTLFSNPSHTLWGK	High	Unambiguous	1	0	3	1	1022.55	3065.62	372.576	0.380584	3.49562
Q9I6J0	AADNAYAFIDYLLRPEVIAK	High	Unambiguous	1	0	3	1	752.172	2254.5	581.173	0.436498	1.86632
P14165	TVGWISHWQEMLSGPYK	High	Unambiguous	1	0	2	1	1010.22	2019.44	228.303	0.23047	2.46603
Q9I6J1	DLMHTLEVSDPGNEHAIPYMWGTIGIGYNPDK	High	Unambiguous	1	0	3	1	1191.4	3572.18	422.661	0.503061	3.2196
Q9I6J1	DLMHTLEVSDPGNEHAIPYMWGTIGIGYNPDK	High	Unambiguous	1	0	3	1	1191.7	3573.1	680.192	0.80958	3.5124
G3XD33	STASDAAFIAGGDLHYTLFSNPSHTLWGK	High	Unambiguous	1	0	3	1	1022.6	3065.77	422.528	0.43161	2.10858
G3XD33	STASDAAFIAGGDLHYTLFSNPSHTLWGK	High	Unambiguous	1	0	3	1	1022.84	3066.5	659.859	0.674041	2.78242
G3XD33	STASDAAFIAGGDLHYTLFSNPSHTLWGK	High	Unambiguous	1	0	3	1	1022.48	3065.42	306.611	0.313201	2.57649
G3XD33	STASDAAFIAGGDLHYTLFSNPSHTLWGK	High	Unambiguous	1	0	3	1	1022.82	3066.44	640.26	0.654022	3.14825
G3XD33	STASDAAFIAGGDLHYTLFSNPSHTLWGK	High	Unambiguous	1	0	3	1	1022.8	3066.39	622.694	0.636077	2.9558
G3XD33	STASDAAFIAGGDLHYTLFSNPSHTLWGK	High	Unambiguous	1	0	3	1	1022.56	3065.67	388.59	0.396942	3.82772
G3XD33	STASDAAFIAGGDLHYTLFSNPSHTLWGK	High	Unambiguous	1	0	3	1	1022.72	3066.13	539.998	0.551605	3.31575
G3XD33	STASDAAFIAGGDLHYTLFSNPSHTLWGK	High	Unambiguous	1	0	3	1	1022.8	3066.39	624.606	0.638031	1.47668
G3XD33	VVYGLMSGDSSALQGQIDALLK	High	Unambiguous	1	0	2	1	1133.3	2265.59	179.661	0.203482	2.42794
P00282	NVMGHNWVLSTAADMQGVVTDGMASGLDKDYLKPDDSR	High	Unambiguous	1	1	3	1	1365.71	4095.12	297.197	0.405566	4.97165
P00282	NVMGHNWVLSTAADMQGVVTDGMASGLDKDYLKPDDSR	High	Unambiguous	1	1	3	1	1366.38	4097.12	785.072	1.07134	4.97879
P09591	NKPHVNVGTIGHVDHGK	High	Unambiguous	1	0	3	1	604.062	1810.17	674.65	0.406803	2.87884
P14165	TVGWISHWQEMLSGPYK	High	Unambiguous	1	0	3	1	673.923	2019.75	383.894	0.258358	2.42935
P30718	GYLSPYFVNKPDTMAAELDSPLLLLVDKK	High	Unambiguous	1	1	3	1	1080.82	3240.44	842.867	0.909654	3.66725
Q9I685	IMDGSFANQVLAQIHLFEQK	High	Unambiguous	1	0	3	1	764.161	2290.47	567.796	0.43326	2.63708
P00282	NVMGHNWVLSTAADMQGVVTDGMASGLDK	High	Unambiguous	1	0	3	1	1002.7	3006.09	564.425	0.565252	3.33707
P00282	QFTVNLSHPGNLPK	High	Unambiguous	1	0	2	1	776.76	1552.51	442.006	0.342959	3.56672
P00282	QFTVNLSHPGNLPK	High	Unambiguous	1	0	2	1	776.767	1552.53	450.187	0.349306	3.32355
Q9HWK6	LETHSGSLPDDVLLHFAGAGK	High	Unambiguous	1	0	3	1	722.65	2165.94	846.977	0.610982	5.19783
Q9HWK6	LETHSGSLPDDVLLHFAGAGK	High	Unambiguous	1	0	3	1	722.309	2164.91	374.005	0.269795	6.14721
Q9I6J1	VLHVYNWSDYIAPDTLEK	High	Unambiguous	1	0	2	1	1082.4	2163.79	328.009	0.354754	3.82074
Q9I6J1	VLHVYNWSDYIAPDTLEK	High	Unambiguous	1	0	2	1	1082.38	2163.75	313.11	0.338641	4.18732
Q9HWW1	WGVELVAATPFNHQVDVK	High	Unambiguous	1	0	2	1	1005.82	2010.64	296.678	0.298168	4.38525
Q9HWW1	WGVELVAATPFNHQVDVK	High	Unambiguous	1	0	3	1	671.254	2011.75	847.889	0.568098	4.51805
Q9HWW1	WGVELVAATPFNHQVDVK	High	Unambiguous	1	0	2	1	1006.33	2011.65	801.224	0.805248	4.95054
P42512	LFGLTHELLGGVTYAQGETR	High	Unambiguous	1	0	3	1	722.003	2163.99	864.725	0.623214	3.9144
P42512	LFGLTHELLGGVTYAQGETR	High	Unambiguous	1	0	3	1	721.789	2163.35	567.471	0.408981	3.46511
G3XD89	VEAQVYYNYADHIMDNFR	High	Unambiguous	1	0	3	1	750.489	2249.45	640.192	0.47972	2.70652
Q9I662	GYGFITPESGPDVFVHFR	High	Unambiguous	1	0	3	1	676.073	2026.2	601.553	0.406046	2.49038
Q9I6J1	AAFGDNAPVDSWDLVFKPENIQK	High	Unambiguous	1	0	3	1	855.269	2563.79	985.963	0.841771	2.76998
P00282	NVMGHNWVLSTAADMQGVVTDGMASGLDK	High	Unambiguous	1	0	3	1	1003.08	3007.23	943.995	0.945379	4.45748
Q9I5M4	HPLHLGLEALGGTLPLLLLGVPQTVAALLAFAIGIQLLLQHSNVDMR	High	Selected	0	0	3	2	1646.61	4937.83	812.07	1.33554	0.230335
G3XD33	LDSIALGDTLTGGASSGGYALDSQEVSFSNLGLDSPIAQGR	High	Unambiguous	1	0	3	1	1348.41	4043.21	801.417	1.07923	6.87155
Q9I1R3	LIGLLANVPDRDKYEVPPFTISNDLIGVGIPK	High	Unambiguous	1	2	3	1	1156.25	3466.75	816.622	0.942904	4.15286
Q9I1R3	LIGLLANVPDRDKYEVPPFTISNDLIGVGIPK	High	Unambiguous	1	2	3	1	1155.97	3465.89	569.657	0.657748	3.50854
Q9I6A7	FGDLDVHYNVFNSSFLQPNVASAVGLVR	High	Unambiguous	1	0	3	1	1023.3	3067.89	763.511	0.780193	2.66542
Q9I6A7	FGDLDVHYNVFNSSFLQPNVASAVGLVR	High	Unambiguous	1	0	3	1	1023.45	3068.33	906.743	0.926555	4.1362
G3XD33	VVYGLMSGDSSALQGQIDALLK	High	Unambiguous	1	0	2	1	1133.32	2265.64	203.373	0.230338	5.68751
G3XD33	VVYGLMSGDSSALQGQIDALLK	High	Unambiguous	1	0	2	1	1134.1	2267.2	891.223	1.00939	5.56102
G3XD33	AVDPSLSINSTFDQLAAAGVAHATPAAAAAEVGVVGVQELPHDLALAA	High	Unambiguous	1	0	3	1	1537.23	4609.69	718.449	1.10315	3.84234
G3XD33	VVYGLMSGDSSALQGQIDALLK	High	Unambiguous	1	0	3	1	756.347	2267.03	815.583	0.615814	4.94701
P00282	NVMGHNWVLSTAADMQGVVTDGMASGLDK	High	Unambiguous	1	0	3	1	1003.12	3007.36	985.561	0.987005	4.48824
O52762	VDDDYYSQPAALFHLFTDEQK	High	Unambiguous	1	0	3	1	834.896	2502.67	210.809	0.175825	2.35446
O52762	VDDDYYSQPAALFHLFTDEQK	High	Unambiguous	1	0	3	1	835.463	2504.37	890.792	0.742964	3.00319
Q9I3D1	AQMNYDLIPSVIYTHPEIAWVGK	High	Unambiguous	1	0	3	1	882.75	2646.23	336.867	0.297043	2.65441
Q9I3D1	AQMNYDLIPSVIYTHPEIAWVGK	High	Unambiguous	1	0	3	1	882.72	2646.14	302.811	0.267013	2.70397
G3XD33	LDSIALGDTLTGGASSGGYALDSQEVSFSNLGLDSPIAQGR	High	Unambiguous	1	0	3	1	1347.76	4041.26	319.357	0.430064	5.18347
G3XD33	VVYGLMSGDSSALQGQIDALLK	High	Unambiguous	1	0	3	1	756.205	2266.6	626.753	0.473236	4.25753
P09591	NKPHVNVGTIGHVDHGK	High	Unambiguous	1	0	3	1	604.181	1810.53	871.83	0.525699	2.72331
G3XD33	AVDPSLSINSTFDQLAAAGVAHATPAAAAAEVGVVGVQELPHDLALAA	High	Unambiguous	1	0	3	1	1536.84	4608.52	463.887	0.71228	3.61237
Q9I131	LPLTFFLSSGLLEEPEADGILGSNR	High	Unambiguous	1	0	3	1	893.026	2677.06	624.566	0.556987	5.49045
Q9HY81	SQIVNDLPLGR	High	Unambiguous	1	0	2	1	606.915	1212.82	947.895	0.57427	2.96533
Q9I6H6	VYFITPADGATVDK	High	Unambiguous	1	0	2	1	749.111	1497.22	302.148	0.226122	3.45663
P30718	AAVEEGVVPGGGVALVR	High	Unambiguous	1	0	2	1	790.243	1579.48	-254.162	-0.200773	2.0883
Q9I6J1	VVYDVYDSNEVLEAK	High	Unambiguous	1	0	2	1	872.372	1743.74	510.102	0.444515	2.80583
Q9I0L5	ENSEDIYAGVEWK	High	Unambiguous	1	0	2	1	770.96	1540.91	790.386	0.608477	3.62488
P21175	ANTFETPTGNLGFDEK	High	Unambiguous	1	0	2	1	871.208	1741.41	345.789	0.300976	3.08269
Q9I0L5	ITVNADMSLSVPK	High	Unambiguous	1	0	2	1	688.406	1375.8	781.267	0.537016	2.77143
P30718	GDNEEQNVGIALLR	High	Unambiguous	1	0	2	1	764.645	1528.28	331.115	0.252935	2.97495
Q9HV43	IELSSTQQTDVNLPYVTADASGPK	High	Unambiguous	1	0	3	1	845.766	2535.28	402.518	0.340029	3.13209
P30718	GDNEEQNVGIALLR	High	Unambiguous	1	0	2	1	764.456	1527.9	84.0623	0.0642142	2.97906
Q9HTP2	SPNIVFADAPDLK	High	Unambiguous	1	0	2	1	694.156	1387.3	416.73	0.288945	3.29094
Q9I130	AEQASLVQLGGAPAETWDQPR	High	Unambiguous	1	0	2	1	1113.3	2225.59	669.109	0.744083	5.33072
Q9I130	AEQASLVQLGGAPAETWDQPR	High	Unambiguous	1	0	2	1	1112.78	2224.56	207.414	0.230655	4.56501
Q9I2W9	FALSDAEVTELAK	High	Unambiguous	1	0	2	1	697.968	1394.93	866.179	0.603606	1.40313
Q9HXL0	AGDVPVEIVVESK	High	Unambiguous	1	0	2	1	671.807	1342.61	656.768	0.440602	2.44945
Q9I0L5	IAWMEVYAGEK	High	Unambiguous	1	0	2	1	649.193	1297.38	578.261	0.374895	3.2788
Q9I130	VSYQLSADLPDLQQADR	High	Unambiguous	1	0	2	1	960.229	1919.45	260.936	0.250362	3.98053
Q9I130	VSYQLSADLPDLQQADR	High	Unambiguous	1	0	2	1	960.717	1920.43	769.586	0.738399	4.88041
P09591	LVETLDSYIPEPVR	High	Unambiguous	1	0	2	1	816.26	1631.51	394.331	0.321551	2.05956
P09591	LVETLDSYIPEPVR	High	Unambiguous	1	0	2	1	816.244	1631.48	375.769	0.306415	3.00868
Q9I5W4	AQNLFALPGTTSLR	High	Unambiguous	1	0	2	1	745.267	1489.53	476.233	0.354512	2.40167
Q9I0L5	ATQVYDQDTWLPQETLDAVR	High	Unambiguous	1	0	2	1	1175.39	2349.76	266.912	0.313506	3.76962
Q9I1L9	TSLLIVGGGPGGYVAAIR	High	Unambiguous	1	0	2	1	851.246	1701.48	302.506	0.257277	3.03865
Q9I6A7	VSEEGAIYNLAQFPISQR	High	Unambiguous	1	0	2	1	1011.88	2022.76	359.454	0.363413	4.26934
Q9I6A7	VIPLEFRRVSEEGAIYNLAQFPISQR	High	Unambiguous	1	2	3	1	1011.88	3033.63	329.287	0.332869	2.80003
Q9I130	LTFSADEDTALTLIPTQR	High	Unambiguous	1	0	2	1	997.304	1993.6	788.889	0.785745	2.46024
Q9HV43	LIDYLVDEFK	High	Unambiguous	1	0	2	1	628.141	1255.27	488.054	0.306171	2.8732
Q9I0H9	WDLELDAATGAVLK	High	Unambiguous	1	0	2	1	751.808	1502.61	545.678	0.409747	2.96268
Q9HWK6	NDYFSDFSGVYSQISR	High	Unambiguous	1	0	2	1	943.244	1885.48	340.276	0.320683	4.41543
Q9HWK6	NDYFSDFSGVYSQISR	High	Unambiguous	1	0	2	1	943.219	1885.43	313.593	0.295537	4.86251
Q9I0L5	IAWMEVYAGEK	High	Unambiguous	1	0	2	1	649.229	1297.45	633.336	0.410601	2.41754
Q9I3D1	NLTGGIATLFK	High	Unambiguous	1	0	2	1	568.231	1135.45	707.082	0.401146	2.0148
Q9I130	LTPQTPALDSPVPQSPTLQR	High	Unambiguous	1	0	2	1	1073.83	2146.66	236.927	0.254241	3.89069
Q9HWK6	FPISAAGAASLR	High	Unambiguous	1	0	2	1	581.266	1161.52	760.542	0.441358	2.61007
P72151	FGAQTGTATAGQVAVK	High	Unambiguous	1	0	2	1	754.197	1507.39	395.738	0.298147	5.05908
Q9I5W4	EFGQNLDDTR	High	Unambiguous	1	0	2	1	598.038	1195.07	443.868	0.265109	2.28862
Q9I130	LGYSSQALANQR	High	Unambiguous	1	0	2	1	654.686	1308.36	530.392	0.346789	3.80337
Q9I130	LGYSSQALANQR	High	Unambiguous	1	0	2	1	654.655	1308.3	484.091	0.316516	3.60833
Q9I747	EVLVSSVSTGGSGGEDR	High	Unambiguous	1	0	2	1	818.595	1636.18	244.694	0.200133	3.35229
Q9I747	EVLVSSVSTGGSGGEDR	High	Unambiguous	1	0	2	1	818.285	1635.56	-134.252	-0.109804	3.17887
Q9I690	NPTATFESTEVK	High	Unambiguous	1	0	2	1	662.591	1324.18	402.6	0.266449	2.91078
Q9I690	NPTATFESTEVK	High	Unambiguous	1	0	2	1	662.737	1324.47	623.105	0.412384	3.60325
Q9HY81	IPEFQAR	High	Unambiguous	1	0	2	1	430.983	860.958	575.659	0.247667	1.43029
Q9HV60	GVVSLSGNVK	High	Unambiguous	1	0	2	1	480.61	960.212	688.268	0.330214	2.59704
Q9K3C5	FINEQTVVTK	High	Unambiguous	1	0	2	1	590.143	1179.28	541.114	0.31889	3.14701
Q9K3C5	FINEQTVVTK	High	Unambiguous	1	0	2	1	590.287	1179.57	785.536	0.462933	2.67465
G3XD11	YYATYENISDTSSGNK	High	Unambiguous	1	0	2	1	907.317	1813.63	459.797	0.416758	3.90654
G3XD11	YYATYENISDTSSGNK	High	Unambiguous	1	0	2	1	906.908	1812.81	8.69783	0.00788368	3.94407
Q9I130	LTPQTPALDSPVPQSPTLQR	High	Unambiguous	1	0	2	1	1073.78	2146.55	187.784	0.201506	3.353
Q9HXL0	ENDTLLGADTPR	High	Unambiguous	1	0	2	1	651.556	1302.11	362.595	0.235983	3.19998
Q9HWW1	GGFATVDPDDSSSDIK	High	Unambiguous	1	0	2	1	805.852	1610.7	-12.7141	-0.0102394	1.89986
Q9I0L5	GPLTTPVGGGIR	High	Unambiguous	1	0	2	1	563.154	1125.3	585.388	0.329176	2.50608
Q9I0L5	GPLTTPVGGGIR	High	Unambiguous	1	0	2	1	563.253	1125.5	760.791	0.427809	2.59376
Q9I5W4	IEDAGQASLAVGLNTQR	High	Unambiguous	1	0	2	1	872.271	1743.53	361.803	0.315294	2.77955
Q9I5W4	IEDAGQASLAVGLNTQR	High	Unambiguous	1	0	2	1	872.257	1743.51	346.394	0.301866	2.81113
Q9I1L9	VISSTEALAPGSLPK	High	Unambiguous	1	0	2	1	736.016	1471.02	818.376	0.601433	3.32749
Q9I1L9	VISSTEALAPGSLPK	High	Unambiguous	1	0	2	1	735.728	1470.45	427.122	0.313896	3.61829
Q9HV60	TEEAVSDTWITSK	High	Unambiguous	1	0	2	1	734.191	1467.37	459.282	0.336815	3.92385
Q9I5W4	AEADPLAGVYK	High	Unambiguous	1	0	2	1	567.778	1134.55	851.209	0.482458	3.38509
Q9HV60	TEEAVSDTWITSK	High	Unambiguous	1	0	2	1	733.978	1466.95	168.484	0.123558	3.82971
G3XD11	VIDNTGTWGIR	High	Unambiguous	1	0	2	1	616.596	1232.18	439.387	0.270584	2.98974
P09591	VQEEVEIVGIK	High	Unambiguous	1	0	2	1	622.386	1243.77	861.991	0.535595	3.30832
P09591	VQEEVEIVGIK	High	Unambiguous	1	0	2	1	622.252	1243.5	646.375	0.401623	3.15677
Q9HWK6	FPISAAGAASLR	High	Unambiguous	1	0	2	1	581.271	1161.53	769.061	0.446302	3.13151
Q9HWW1	GGFATVDPDDSSSDIK	High	Unambiguous	1	0	2	1	805.814	1610.62	-60.7626	-0.0489357	2.04375
Q9I131	LPLTFFLSSGLLEEPEADGILGSNR	High	Unambiguous	1	0	2	1	1338.69	2676.36	362.991	0.485572	4.97332
Q9HVW4	GTVYPVSYTMTNLAGGWK	High	Unambiguous	1	0	2	1	973.299	1945.59	327.762	0.318741	3.47676
Q9HWD2	YAEAPSNIVEALVK	High	Unambiguous	1	0	2	1	752.401	1503.79	-7.38	-0.00554904	1.94413
G3XD33	VVYGLMSGDSSALQGQIDALLK	High	Unambiguous	1	0	2	1	1133.79	2266.57	616.061	0.697745	6.15164
G3XD33	VVYGLMSGDSSALQGQIDALLK	High	Unambiguous	1	0	3	1	755.924	2265.76	255.64	0.193023	4.40476
G3XD33	VVYGLMSGDSSALQGQIDALLK	High	Unambiguous	1	0	3	1	756.068	2266.19	445.683	0.336517	5.05849
G3XD33	VVYGLMSGDSSALQGQIDALLK	High	Unambiguous	1	0	2	1	1133.24	2265.47	129.22	0.146353	3.93793
G3XD33	VVYGLMSGDSSALQGQIDALLK	High	Unambiguous	1	0	2	1	1133.42	2265.83	287.98	0.326163	4.69659
P30718	AIAQVGTISANSDESIGQIIAEAMEK	High	Unambiguous	1	0	3	1	882.995	2646.97	242.215	0.21366	4.20834
P30718	AIAQVGTISANSDESIGQIIAEAMEK	High	Unambiguous	1	0	3	1	883.148	2647.43	416.095	0.367041	5.13249
G3XD33	VVYGLMSGDSSALQGQIDALLK	High	Unambiguous	1	0	3	1	756.348	2267.03	816.391	0.616424	3.76953
Q9I2V5	NPPAGEEEFLLDLITNR	High	Selected	0	0	3	2	643.759	1929.26	667.124	0.428733	1.17566
Q9HY79	ILFLEGLPNLQDLGK	High	Unambiguous	1	0	2	1	835.752	1670.5	325.789	0.272026	3.6537
G3XD33	VVYGLMSGDSSALQGQIDALLK	High	Unambiguous	1	0	3	1	756.169	2266.49	579.545	0.437591	3.25337
Q9HV90	LLVLDPTLLVGGLGPR	High	Unambiguous	1	0	2	1	817.815	1634.62	991.35	0.80944	3.20757
G3XD33	VVYGLMSGDSSALQGQIDALLK	High	Unambiguous	1	0	3	1	756.194	2266.57	613.172	0.462982	2.95039
Q9I0L5	NPIIPFIEGDGIGVDISPVMIK	High	Unambiguous	1	0	2	1	1162.9	2324.8	233.126	0.270922	4.88774
Q9I5S9	AGGMDAPVSIDMGLEAMEAK	High	Unambiguous	1	0	2	1	997.343	1993.68	386.752	0.38538	3.92647
Q9I0L5	NPIIPFIEGDGIGVDISPVMIK	High	Unambiguous	1	0	3	1	775.918	2325.74	637.21	0.49368	3.45122
Q9I0L5	NPIIPFIEGDGIGVDISPVMIK	High	Unambiguous	1	0	3	1	775.668	2324.99	315.472	0.244412	3.74186
Q9I5W4	LQANQSVALVSPYGGLLQLVYSGATPGQTVTVK	High	Unambiguous	1	0	3	1	1121.65	3362.95	930.825	1.04247	4.20061
Q9I5W4	LQANQSVALVSPYGGLLQLVYSGATPGQTVTVK	High	Unambiguous	1	0	3	1	1121.32	3361.94	629.23	0.7047	4.36479
G3XD33	VVYGLMSGDSSALQGQIDALLK	High	Unambiguous	1	0	3	1	756.385	2267.14	866.185	0.654022	3.53779
G3XD33	VVYGLMSGDSSALQGQIDALLK	High	Unambiguous	1	0	2	1	1133.79	2266.57	613.906	0.695303	4.23143
P09591	ADMVDDAELLELVEMEVR	High	Unambiguous	1	0	2	1	1039.26	2077.51	254.923	0.264736	3.11582
Q9I690	MDLGPASQEVELLLSVEGIR	High	Selected	1	0	3	1	719.743	2157.22	504.868	0.362853	2.26133
Q9I690	MDLGPASQEVELLLSVEGIR	High	Unambiguous	1	0	2	1	1078.93	2156.85	336.868	0.363165	5.16098
Q9I690	MDLGPASQEVELLLSVEGIR	High	Unambiguous	1	0	2	1	1078.81	2156.62	228.845	0.24671	4.87026
P09591	AIDQPFLMPIEDVFSISGR	High	Unambiguous	1	0	2	1	1068.4	2135.8	335.781	0.35846	4.48018
P09591	AIDQPFLMPIEDVFSISGR	High	Unambiguous	1	0	2	1	1068.29	2135.57	229.438	0.244935	4.61966
Q9I5W4	VTGAASQPFLDIQPGEDSSQAIADFIQALDADK	High	Unambiguous	1	0	3	1	1140.97	3420.88	649.12	0.739707	4.53829
Q9I5W4	VTGAASQPFLDIQPGEDSSQAIADFIQALDADK	High	Unambiguous	1	0	3	1	1140.79	3420.37	498.4	0.567955	5.02223
Q9I131	LPLTFFLSSGLLEEPEADGILGSNR	High	Unambiguous	1	0	3	1	892.665	2675.98	219.329	0.195598	5.38928
Q9I0L5	NPIIPFIEGDGIGVDISPVMIK	High	Unambiguous	1	0	2	1	1162.84	2324.67	176.089	0.204638	4.69607
Q9I0L5	DEFGAELLDGGPWMQFK	High	Unambiguous	1	0	2	1	970.726	1940.44	285.8	0.27721	4.56317
G3XD33	VVYGLMSGDSSALQGQIDALLK	High	Unambiguous	1	0	2	1	1133.34	2265.67	216.845	0.245596	5.11553
G3XD33	VVYGLMSGDSSALQGQIDALLK	High	Unambiguous	1	0	3	1	756.415	2267.23	905.229	0.683502	5.04712
P05384	ALDAVIESVTGALK	High	Unambiguous	1	0	2	1	694.002	1387	152.89	0.106013	3.14001
P05384	ALDAVIESVTGALK	High	Unambiguous	1	0	2	1	693.931	1386.85	50.4303	0.034968	3.29065
G3XD11	DSDVGYAAGLQAGILQELSK	High	Unambiguous	1	0	3	1	679.627	2036.87	900.27	0.610694	3.21244
G3XD11	DSDVGYAAGLQAGILQELSK	High	Unambiguous	1	0	3	1	679.2	2035.58	270.434	0.183448	2.84082
G3XD11	DSDVGYAAGLQAGILQELSK	High	Unambiguous	1	0	2	1	1018.77	2036.53	735.41	0.748292	6.03428
G3XD11	DSDVGYAAGLQAGILQELSK	High	Unambiguous	1	0	2	1	1017.92	2034.82	-103.412	-0.105224	3.92266
P53641	TSVGTFGSGWGWLVK	High	Unambiguous	1	0	2	1	791.724	1582.44	401.261	0.317359	2.54468
G3XD89	GPQTVLWGPGASAGTILFER	High	Unambiguous	1	0	2	1	1029.75	2058.5	687.955	0.70759	2.64776
Q9I636	WGSLYDALYGTDVISEEGGAEK	High	Unambiguous	1	0	2	1	1180.79	2360.58	206.046	0.243144	3.42611
G3XD11	QQNLLGSYDAFLPIGDNNTK	High	Unambiguous	1	0	2	1	1105.07	2209.13	469.764	0.518641	4.5139
Q9I402	QVDFSVGIFEVGTR	High	Unambiguous	1	0	2	1	777.461	1553.92	77.1427	0.059932	2.36788
G3XD11	QQNLLGSYDAFLPIGDNNTK	High	Unambiguous	1	0	2	1	1104.81	2208.61	232.931	0.257166	3.89632
Q9HWK6	LSVPQVSYFADSLYK	High	Unambiguous	1	0	2	1	859.292	1717.58	403.143	0.346075	2.49013
Q9HWD2	YAEAPSNIVEALVK	High	Unambiguous	1	0	2	1	752.75	1504.49	456.937	0.343572	2.99019
Q9I1R3	VIAYDDTPFAFTALR	High	Unambiguous	1	0	2	1	850.593	1700.18	181.939	0.154636	3.41242
Q9I0L5	DEFGAELLDGGPWMQFK	High	Unambiguous	1	0	2	1	970.762	1940.52	323.43	0.313709	4.93098
G3XD33	LDSIALGDTLTGGASSGGYALDSQEVSFSNLGLDSPIAQGR	High	Unambiguous	1	0	3	1	1348.44	4043.3	823.081	1.10841	6.11048
G3XD33	LDSIALGDTLTGGASSGGYALDSQEVSFSNLGLDSPIAQGR	High	Unambiguous	1	0	3	1	1348.11	4042.32	580.148	0.78126	6.08791
G3XD33	VVYGLMSGDSSALQGQIDALLK	High	Unambiguous	1	0	2	1	1133.35	2265.69	225.467	0.255362	5.11643
G3XD33	VVYGLMSGDSSALQGQIDALLK	High	Unambiguous	1	0	3	1	756.269	2266.79	711.468	0.537201	4.88901
G3XD33	VVYGLMSGDSSALQGQIDALLK	High	Unambiguous	1	0	2	1	1133.81	2266.61	630.288	0.713858	5.9869
Q9I130	YLDLAPGELQLLDLEVDR	High	Unambiguous	1	0	3	1	691.842	2073.51	685.921	0.473763	3.39349
P48632	FNVTDDLNLFLGGR	High	Unambiguous	1	0	2	1	791.208	1581.41	381.44	0.301492	3.97879
Q9I131	DVPTPTILDNLIAAGR	High	Unambiguous	1	0	2	1	834.201	1667.4	887.379	0.73915	2.48328
G3XD33	STASDAAFIAGGDLHYTLFSNPSHTLWGK	High	Unambiguous	1	0	3	1	1023.05	3067.13	864.087	0.882659	3.89026
Q9I130	YLDLAPGELQLLDLEVDR	High	Unambiguous	1	0	2	1	1037.43	2073.85	849.908	0.880543	3.93331
Q9HX05; Q9I2C4	SPNIYFEDIMQAEPAFIEK	High	Unambiguous	1	0	2	1	1121.56	2242.11	16.2831	0.018254	1.18109
G3XD33	LDSIALGDTLTGGASSGGYALDSQEVSFSNLGLDSPIAQGR	High	Unambiguous	1	0	3	1	1348.41	4043.2	799.785	1.07704	6.09111
G3XD33	LDSIALGDTLTGGASSGGYALDSQEVSFSNLGLDSPIAQGR	High	Unambiguous	1	0	3	1	1348.08	4042.23	558.664	0.75233	6.17821
P09591	MVVTLIAPIAMEDGLR	High	Unambiguous	1	0	2	1	865.714	1730.42	857.754	0.741502	4.52842
P09591	MVVTLIAPIAMEDGLR	High	Unambiguous	1	0	2	1	865.175	1729.34	233.613	0.201951	3.61184
Q9I130	YLDLAPGELQLLDLEVDR	High	Unambiguous	1	0	2	1	1037.01	2073.02	446.363	0.462452	4.04956
G3XD33	VVYGLMSGDSSALQGQIDALLK	High	Unambiguous	1	0	3	1	756.223	2266.66	651.65	0.492035	2.39821
Q9HU83	VLTNDPGTGVMR	High	Unambiguous	1	0	2	1	630.69	1260.37	581.385	0.366168	2.62068
P14165	HDPYFVER	High	Unambiguous	1	0	2	1	532.138	1063.27	723.089	0.384141	2.01806

## Sheet: PAO1+AZM_rep1_TargetPeptideSpec
Protein Accessions	Annotated Sequence	Confidence	PSM Ambiguity	# Protein Groups	# Missed Cleavages	Charge	Rank	m/z [Da]	MH+ [Da]	DeltaM [ppm]	Deltam/z [Da]	XCorr
Q9HV60	DLAIETAK	High	Unambiguous	1	0	1	1	860.583	860.583	128.077	0.110207	2.08737
Q9I0L5	VNPGSLILSAEMMLR	High	Unambiguous	1	0	2	1	815.932	1630.86	-4.85496	-0.00395889	3.03445
G3XD33	AVDPSLSINSTFDQLAAAGVAHATPAAAAAEVGVVGVQELPHDLALAA	High	Unambiguous	1	0	3	1	1537.16	4609.46	668.522	1.02649	3.46913
Q9HTP2	EEIFGPVLSVIEFEDAEEAVR	High	Unambiguous	1	0	2	1	1190.34	2379.67	628.014	0.746764	5.01747
P09591	AIDQPFLMPIEDVFSISGR	High	Unambiguous	1	0	2	1	1068.27	2135.52	206.34	0.220277	4.01486
Q9I5W4	VTGAASQPFLDIQPGEDSSQAIADFIQALDADK	High	Unambiguous	1	0	3	1	1140.72	3420.16	436.806	0.497764	3.6522
Q9I131	LPLTFFLSSGLLEEPEADGILGSNR	High	Unambiguous	1	0	3	1	892.977	2676.92	569.266	0.50767	4.54227
Q9I131	LPLTFFLSSGLLEEPEADGILGSNR	High	Unambiguous	1	0	2	1	1339.24	2677.47	777.924	1.04063	4.67845
Q9I131	LPLTFFLSSGLLEEPEADGILGSNR	High	Unambiguous	1	0	3	1	893.005	2677	601.091	0.536052	4.68159
Q9HTL9	TMELVEGFEEQTVQVFENLK	High	Unambiguous	1	0	2	1	1186.28	2371.56	592.91	0.702644	4.41391
G3XD33	AVDPSLSINSTFDQLAAAGVAHATPAAAAAEVGVVGVQELPHDLALAA	High	Unambiguous	1	0	3	1	1537.53	4610.56	907.978	1.39416	3.89898
Q59643	ENVLTVDDLILPVFVLDGVNQR	High	Unambiguous	1	0	2	1	1234.97	2468.93	238.721	0.294622	3.09849
Q59643	ENVLTVDDLILPVFVLDGVNQR	High	Unambiguous	1	0	2	1	1235.86	2470.71	961.25	1.18635	3.86536
P72151	NQVLQQAGTAILAQANQLPQAVLSLLR	High	Unambiguous	1	0	3	1	953.796	2859.37	262.968	0.250575	5.58103
P72151	NQVLQQAGTAILAQANQLPQAVLSLLR	High	Unambiguous	1	0	3	1	954.143	2860.41	627.178	0.597621	5.86848
P14165	AIGIPTSMFTVIFALAR	High	Unambiguous	1	0	2	1	905.266	1809.52	835.488	0.755287	2.50803
Q9I0K4	TAVSGLIEELYTFLR	High	Unambiguous	1	0	2	1	857.21	1713.41	868.533	0.743432	4.31984
Q9I5G5	VGAPAIELHTGR	High	Unambiguous	1	0	3	1	407.804	1221.4	592.288	0.240997	1.81418
Q9I0L5	VNPGSLILSAEMMLR	High	Unambiguous	1	0	2	1	816.286	1631.56	428.452	0.349374	3.01927
Q9I690	MDLGPASQEVELLLSVEGIR	High	Unambiguous	1	0	3	1	719.832	2157.48	628.347	0.451598	2.47466
Q9I690	MDLGPASQEVELLLSVEGIR	High	Unambiguous	1	0	2	1	1079.11	2157.2	500.034	0.539068	5.3809
Q9I690	MDLGPASQEVELLLSVEGIR	High	Unambiguous	1	0	2	1	1078.83	2156.65	242.886	0.261846	4.37261
Q9HXZ5	VFDAAGFADYLAGLTQR	High	Unambiguous	1	0	2	1	908.799	1816.59	927.299	0.841481	4.17047
O52762	GPMLLQDVWFLEK	High	Unambiguous	1	0	2	1	788.833	1576.66	529.895	0.41751	4.82978
Q9I0L5	NPIIPFIEGDGIGVDISPVMIK	High	Unambiguous	1	0	2	1	1163.34	2325.68	611.691	0.710864	5.58304
Q9I0L5	NPIIPFIEGDGIGVDISPVMIK	High	Unambiguous	1	0	2	1	1162.93	2324.85	255.605	0.297045	4.81313
Q9I0L5	NPIIPFIEGDGIGVDISPVMIK	High	Unambiguous	1	0	3	1	775.841	2325.51	538.341	0.417081	3.23354
Q9I5W4	LQANQSVALVSPYGGLLQLVYSGATPGQTVTVK	High	Unambiguous	1	0	3	1	1120.98	3360.91	325.128	0.364124	2.31029
Q9I5W4	LQANQSVALVSPYGGLLQLVYSGATPGQTVTVK	High	Unambiguous	1	0	3	1	1121.46	3362.37	758.828	0.849842	3.81245
Q9I0L5	NPIIPFIEGDGIGVDISPVMIK	High	Unambiguous	1	0	3	1	775.996	2325.97	738.285	0.571988	4.06559
P30720	TAGGIVLPGSAAEKPNR	High	Unambiguous	1	0	3	1	547.175	1639.51	985.978	0.53831	2.33143
Q9HVS6	LESSDFAALGQLSADLLGK	High	Unambiguous	1	0	2	1	968.35	1935.69	354.001	0.342497	3.47056
P09591	ADMVDDAELLELVEMEVR	High	Unambiguous	1	0	2	1	1039.72	2078.43	698.894	0.725795	3.90434
Q9HUD3	SDYPNQVNNVLGFPFIFR	High	Unambiguous	1	0	2	1	1064.44	2127.88	384.011	0.408408	3.47859
Q9HUD3	SDYPNQVNNVLGFPFIFR	High	Unambiguous	1	0	2	1	1064.39	2127.78	335.804	0.357138	4.03746
Q9I636	AFLEEIGYLLPEAEDFQAGTQNVDDEIAR	High	Unambiguous	1	0	3	1	1085.62	3254.86	400.334	0.43417	3.15153
Q9I6J0	EVLGDQPIDSWAILFEPENMK	High	Unambiguous	1	0	2	1	1216.48	2431.95	314.967	0.382871	3.20144
Q9HWW1	VDVDVDPWVYMIGFGYK	High	Unambiguous	1	0	2	1	1002.76	2004.51	771.222	0.772364	5.21662
Q9HWW1	VDVDVDPWVYMIGFGYK	High	Unambiguous	1	0	2	1	1002.77	2004.53	784.751	0.785914	4.64594
Q9HZ48	GPDIQEWGELGLLADLNAVAAEGK	High	Unambiguous	1	0	2	1	1234.42	2467.82	638.078	0.78683	4.28253
P09591	ADMVDDAELLELVEMEVR	High	Unambiguous	1	0	2	1	1039.74	2078.46	712.999	0.740444	4.03982
P09591	GITINTSHVEYDSAVR	High	Unambiguous	1	0	3	1	588.4	1763.19	742.807	0.436245	2.59852
P09591	GITINTSHVEYDSAVR	High	Unambiguous	1	0	2	1	881.84	1762.67	451.821	0.398026	4.41642
P09591	GITINTSHVEYDSAVR	High	Unambiguous	1	0	2	1	881.837	1762.67	448.772	0.395341	4.44089
Q9HU83	QLNDDETLLVQSGKPVGVFK	High	Unambiguous	1	0	3	1	730.417	2189.24	946.735	0.690222	2.12322
Q9I456	LDITLPESVDTSITHK	High	Unambiguous	1	0	3	1	590.795	1770.37	812.425	0.479042	2.56397
Q9I456	LDITLPESVDTSITHK	High	Unambiguous	1	0	2	1	885.745	1770.48	876.369	0.775119	2.41564
Q9I1L9	ILPGYDEELTKPVAQALR	High	Unambiguous	1	0	2	1	1007.89	2014.77	826.541	0.831956	2.347
Q9I1L9	ILPGYDEELTKPVAQALR	High	Unambiguous	1	0	2	1	1007.87	2014.73	806.531	0.811814	2.14132
Q9HWK6	FANPNAAISAAGIHFAAPPAR	High	Unambiguous	1	0	3	1	689.151	2065.44	660.124	0.454182	1.50252
Q9I636	NAGQFLAFQGDAAKPQAVLLK	High	Unambiguous	1	0	3	1	730.309	2188.91	787.187	0.573909	2.39373
Q9I636	NAGQFLAFQGDAAKPQAVLLK	High	Unambiguous	1	0	3	1	730.112	2188.32	516.613	0.376644	4.16914
Q9HX91	LAGNVLLVHETLNQVK	High	Selected	1	0	2	1	875.369	1749.73	986.139	0.861889	3.51612
Q9HT68	GTDLVAVTGVHIEPLGAYSSK	High	Unambiguous	1	0	3	1	705.739	2115.2	515.257	0.363104	2.94035
Q9HW15	VAGVAPGFIETEMTAGMKPEALEK	High	Unambiguous	1	0	3	1	826.523	2477.56	528.919	0.436578	1.66516
Q9I5W4	GLAYGTNVLTQLSGTNAAHAPLLK	High	Unambiguous	1	0	3	1	804.533	2411.58	528.629	0.424719	1.89612
Q9I5W4	GLAYGTNVLTQLSGTNAAHAPLLK	High	Unambiguous	1	0	3	1	804.689	2412.05	723.41	0.581214	2.52921
P21175	VAVFEGLNAGDKDFNALISK	High	Unambiguous	1	1	3	1	703.853	2109.54	684.336	0.480883	3.02764
P21175	VAVFEGLNAGDKDFNALISK	High	Unambiguous	1	1	3	1	703.906	2109.7	758.86	0.533251	3.19953
Q9I2W7	DVDVIAQTDLGVQALASHPLK	High	Unambiguous	1	0	3	1	731.062	2191.17	454.724	0.331975	2.68109
Q9I2W7	DVDVIAQTDLGVQALASHPLK	High	Unambiguous	1	0	3	1	731.232	2191.68	687.725	0.50208	2.39895
Q9I1S4	ALQDLFDAQGVGVPVEHALR	High	Unambiguous	1	0	3	1	712.876	2136.61	697.983	0.49676	3.02825
Q9HV43	DAGLDVSDIHEVILVGGQTR	High	Unambiguous	1	0	3	1	699.382	2096.13	978.351	0.682916	3.69261
Q9HY79	ILFLEGLPNLQDLGK	High	Unambiguous	1	0	2	1	835.834	1670.66	424.691	0.354606	3.42733
Q9HYI4	LAGNVLLVHETLDQVK	High	Unambiguous	1	0	2	1	875.387	1749.77	443.694	0.388009	3.5009
Q9HX91	LAGNVLLVHETLNQVK	High	Unambiguous	1	0	3	1	583.748	1749.23	699.184	0.407392	2.00804
Q9HTL9	AVIEASGGYLHDVAK	High	Unambiguous	1	0	3	1	510.885	1530.64	552.248	0.281609	1.68499
Q9HTL9	AVIEASGGYLHDVAK	High	Unambiguous	1	0	2	1	765.825	1530.64	553.214	0.423152	3.06248
P09591	GITINTSHVEYDSAVR	High	Unambiguous	1	0	2	1	882.186	1763.36	844.663	0.744096	1.97885
Q9HVD1	SWWQTSTGR	High	Unambiguous	1	0	2	1	555.244	1109.48	869.275	0.481803	2.10122
Q9HTL9	TVIHTDNAPAAIGTYSQAIK	High	Unambiguous	1	0	3	1	690.99	2070.95	-61.6626	-0.0425694	3.91761
Q9HTL9	TVIHTDNAPAAIGTYSQAIK	High	Unambiguous	1	0	3	1	691.404	2072.2	538.38	0.371676	1.82487
Q9HV43	AADDVVDAEFEEVKDNK	High	Unambiguous	1	1	3	1	632.234	1894.69	430.889	0.272016	2.89955
Q9HV43	AADDVVDAEFEEVKDNK	High	Unambiguous	1	1	2	1	947.758	1894.51	336.146	0.318309	3.34559
Q9HYI4	LAGNVLLVHETLDQVK	High	Unambiguous	1	0	3	1	584.13	1750.37	791.439	0.461406	1.63602
Q9HV43	AADDVVDAEFEEVKDNK	High	Unambiguous	1	1	2	1	948.28	1895.55	887.627	0.840526	3.75658
P95434	ALQGTDNADNPALLAELQHK	High	Unambiguous	1	0	3	1	707.322	2119.95	412.297	0.29123	1.1589
G3XDA5	DFTLVAGQLEHSK	High	Unambiguous	1	0	2	1	723.335	1445.66	637.005	0.460154	3.55594
Q9HV43	SQVFSTADDNQGAVTIHVLQGER	High	Unambiguous	1	0	3	1	825.352	2474.04	740.697	0.610387	3.48541
Q9HV43	SQVFSTADDNQGAVTIHVLQGER	High	Unambiguous	1	0	3	1	825.121	2473.35	459.767	0.37888	3.68926
P42512	IDLENNPQEDPDHPGPPNNPFYISGGK	High	Unambiguous	1	0	3	1	988.424	2963.26	639.258	0.631025	4.25963
Q9I636	AFLDEAAPLESGSHVDATSYSVK	High	Unambiguous	1	0	3	1	799.301	2395.89	727.537	0.58061	2.48986
Q9I3F5	VLAVLGDSVTTDHISPAGNIK	High	Unambiguous	1	0	3	1	703.581	2108.73	754.223	0.529751	2.98667
Q9I3F5	VLAVLGDSVTTDHISPAGNIK	High	Unambiguous	1	0	3	1	703.571	2108.7	740.058	0.519802	2.46053
Q9HXG8	SVAVTAIVEHPALDAAR	High	Unambiguous	1	0	3	1	574.384	1721.14	696.22	0.399152	2.78062
Q9HY79	ILFLEGLPNLQDLGK	High	Unambiguous	1	0	2	1	835.681	1670.35	240.995	0.201225	4.16588
Q9HY79	ILFLEGLPNLQDLGK	High	Unambiguous	1	0	2	1	835.78	1670.55	359.414	0.300102	3.94022
O52762	NPDNYFAEVEQAAFTPANVVPGIGFSPDK	High	Unambiguous	1	0	2	1	1548.47	3095.94	471.966	0.730245	2.95619
Q9I5T4	SAPTSWADFWDIK	High	Unambiguous	1	0	2	1	762.658	1524.31	388.363	0.295877	2.1159
Q9I5Z0	IADQISDAVLDAIIAK	High	Unambiguous	1	0	2	1	828.63	1656.25	200.516	0.166019	2.97125
Q9I5W4	SVELGGAYGQDPALVQQIVDGSWR	High	Unambiguous	1	0	2	1	1273.56	2546.12	333.213	0.424059	4.66178
Q9I5W4	SVELGGAYGQDPALVQQIVDGSWR	High	Unambiguous	1	0	2	1	1273.39	2545.77	195.569	0.248888	4.42648
Q9I407	GEQVFQIASESFTNENLLELGK	High	Unambiguous	1	0	2	1	1227.41	2453.82	245.541	0.301183	5.46943
Q9I5W4	SVELGGAYGQDPALVQQIVDGSWR	High	Unambiguous	1	0	3	1	849.481	2546.43	456.321	0.387153	3.15271
Q9I685	ELIIAESEMPALMGLR	High	Unambiguous	1	0	2	1	887.22	1773.43	283.884	0.251653	3.12165
Q9I685	ELIIAESEMPALMGLR	High	Unambiguous	1	0	2	1	886.966	1772.92	-1.99053	-0.00176454	2.26868
G3XD47	WVEQEFDGLIPALK	High	Unambiguous	1	0	2	1	823.094	1645.18	192.819	0.158581	1.62705
P09591	MVVTLIAPIAMEDGLR	High	Unambiguous	1	0	2	1	865.199	1729.39	261.714	0.226243	2.80915
Q9HTZ7	AMFSVQNFLLPER	High	Unambiguous	1	0	2	1	776.874	1552.74	607.169	0.471102	1.46098
Q9I502	TIAALVDGFQLPIEK	High	Unambiguous	1	0	2	1	808.742	1616.48	969.857	0.783116	2.49351
P30718	EGVITVEEGSGLENELSVVEGMQFDR	High	Unambiguous	1	0	2	1	1413.36	2825.71	842.746	1.18968	4.31201
P30718	EGVITVEEGSGLENELSVVEGMQFDR	High	Unambiguous	1	0	3	1	942.478	2825.42	737.958	0.694501	4.54882
P30718	EGVITVEEGSGLENELSVVEGMQFDR	High	Unambiguous	1	0	2	1	1412.39	2823.76	151.918	0.214457	2.9319
P53593	VLAESGLNIIAATSLTDAAQQVVK	High	Unambiguous	1	0	2	1	1207.43	2413.85	629.533	0.759323	5.81976
P53593	VLAESGLNIIAATSLTDAAQQVVK	High	Unambiguous	1	0	2	1	1207.56	2414.11	734.382	0.885787	4.46305
Q9HX05; Q9I2C4	SPNIYFEDIMQAEPAFIEK	High	Unambiguous	1	0	2	1	1121.57	2242.12	22.1632	0.0248458	2.43495
P09591	MVVTLIAPIAMEDGLR	High	Unambiguous	1	0	2	1	865.74	1730.47	887.267	0.767015	3.48911
Q9HX05; Q9I2C4	SPNIYFEDIMQAEPAFIEK	High	Unambiguous	1	0	2	1	1121.53	2242.05	-9.85063	-0.0110429	2.28817
O86428	DATTHVLTHTLHYGMGVFEGVR	High	Unambiguous	1	0	3	1	814.783	2442.33	462.888	0.376668	2.78931
P05384	ALDAVIESVTGALK	High	Unambiguous	1	0	2	1	694.309	1387.61	596.531	0.41363	3.07344
Q9I6M4	VVPYSAGMGLMPGGIFR	High	Unambiguous	1	0	2	1	877.279	1753.55	943.94	0.826843	3.57802
Q9I130	VLVTFLWR	High	Unambiguous	1	0	2	1	517.656	1034.31	663.601	0.342955	2.79612
Q9I0K4	LVYNNSPSFNWTLNFR	High	Unambiguous	1	0	2	1	987.14	1973.27	660.412	0.651157	1.84662
Q9HZK4	VPTPNVSMAILNLNLEK	High	Unambiguous	1	0	2	1	927.708	1854.41	749.526	0.694444	4.48554
Q9I5Y4	VAAAGPLLAAELDALGK	High	Unambiguous	1	0	2	1	790.406	1579.81	-63.319	-0.050019	2.1054
Q9HZA1	AGGFLFLSGQVPMSPSGEVVR	High	Unambiguous	1	0	2	1	1068.81	2136.61	710.834	0.75885	2.95035
Q9I5Y4	VAAAGPLLAAELDALGK	High	Unambiguous	1	0	2	1	791.219	1581.43	964.992	0.762298	3.36444
Q9HZA1	AGGFLFLSGQVPMSPSGEVVR	High	Unambiguous	1	0	2	1	1068.76	2136.51	663.952	0.708801	2.97664
Q9HVS5	EFNADDVLFTFER	High	Unambiguous	1	0	2	1	802.295	1603.58	523.085	0.419186	3.31144
G3XD11	DSDVGYAAGLQAGILQELSK	High	Unambiguous	1	0	2	1	1018.76	2036.51	723.533	0.736207	5.48274
Q9HX91	GFLANPYASEQPLFTITAQNVDQYK	High	Unambiguous	1	0	2	1	1408.93	2816.84	515.221	0.725275	4.36829
Q9HW45	ALDTEEIADIVEAYR	High	Unambiguous	1	0	2	1	854.781	1708.55	416.268	0.35546	3.11941
Q9HXZ5	YPIISIEDGMDESDWAGWK	High	Unambiguous	1	0	2	1	1106.79	2212.57	262.009	0.28978	4.23598
P15276	ETISDLEEALDTLK	High	Unambiguous	1	0	2	1	789.661	1578.31	963.29	0.759455	3.28023
P15276	ETISDLEEALDTLK	High	Unambiguous	1	0	2	1	789.686	1578.37	995.727	0.785029	2.79017
Q9I1R3	AQQVDFSIPYFSSGQQFIVK	High	Unambiguous	1	0	2	1	1145.8	2290.59	625.431	0.715854	2.90359
Q9I1R3	AQQVDFSIPYFSSGQQFIVK	High	Unambiguous	1	0	2	1	1145.96	2290.92	771.33	0.882846	3.42423
P05384	ALDAVIESVTGALK	High	Unambiguous	1	0	2	1	694.054	1387.1	229.119	0.158869	3.47621
G3XD11	DSDVGYAAGLQAGILQELSK	High	Unambiguous	1	0	2	1	1018.77	2036.53	733.01	0.745851	5.33155
Q9I1S4	ALQDLFDAQGVGVPVEHALR	High	Unambiguous	1	0	3	1	712.889	2136.65	715.735	0.509394	2.36723
Q9HU31	ATIAGTWLEDNMADVVTIK	High	Unambiguous	1	0	2	1	1024.84	2048.68	314.967	0.322532	3.14855
Q9HXZ5	FNQIGSLTETLEAIQMAK	High	Unambiguous	1	0	2	1	997.793	1994.58	277.374	0.276545	3.4111
O54439	ITTVQEAIDYIVAHQQ	High	Unambiguous	1	0	2	1	915.107	1829.21	143.734	0.13144	3.79175
Q9I6M4	TGTFFATEQLGIVPDLTTFAK	High	Unambiguous	1	0	2	1	1129.47	2257.93	336.069	0.379283	3.4617
Q9I0L5	DEFGAELLDGGPWMQFK	High	Unambiguous	1	0	2	1	970.789	1940.57	350.866	0.34032	4.9929
Q9I6M4	TGTFFATEQLGIVPDLTTFAK	High	Unambiguous	1	0	2	1	1129.3	2257.59	183.019	0.206553	2.94305
Q9I0L5	DEFGAELLDGGPWMQFK	High	Unambiguous	1	0	2	1	971.154	1941.3	727.543	0.705677	4.29775
Q9I324	AEIASLVQAVGEDVGLAR	High	Unambiguous	1	0	2	1	900.27	1799.53	868.63	0.780886	3.52464
P43336	VPGDPILGLLDAYR	High	Unambiguous	1	0	2	1	750.247	1499.49	441.139	0.330596	2.66946
G3XD33	VVYGLMSGDSSALQGQIDALLK	High	Unambiguous	1	0	2	1	1133.39	2265.78	265.238	0.300406	5.38244
O54439	ITTVQEAIDYIVAHQQ	High	Unambiguous	1	0	2	1	915.325	1829.64	382.008	0.349336	4.11439
G3XD33	VVYGLMSGDSSALQGQIDALLK	High	Unambiguous	1	0	2	1	1133.54	2266.08	396.945	0.449576	5.33186
P30718	QGSGNYGFNAATGVYGDMIEMGILDPAK	High	Unambiguous	1	0	2	1	1439.18	2877.35	357.883	0.514694	3.11488
Q9HUA7	LVYLDQPFTYEPLAFGLK	High	Unambiguous	1	0	2	1	1058.31	2115.61	702.721	0.742819	3.3852
Q9HUA7	LVYLDQPFTYEPLAFGLK	High	Unambiguous	1	0	2	1	1058.32	2115.63	713.576	0.754293	3.09434
P32722	YDLNLASYGVPGLTFMVR	High	Unambiguous	1	0	2	1	1009.36	2017.71	836.446	0.843148	2.99276
P32722	YDLNLASYGVPGLTFMVR	High	Unambiguous	1	0	2	1	1009.49	2017.96	960.937	0.968637	3.05191
P30718	AIAQVGTISANSDESIGQIIAEAMEK	High	Unambiguous	1	0	3	1	882.981	2646.93	226.716	0.199988	4.40271
O52762	NPDNYFAEVEQAAFTPANVVPGIGFSPDK	High	Unambiguous	1	0	3	1	1032.78	3096.33	597.346	0.616159	2.91776
O52762	NPDNYFAEVEQAAFTPANVVPGIGFSPDK	High	Unambiguous	1	0	3	1	1033.01	3097	816.163	0.841867	3.96247
P21175	FMGPEGVGNSEITAIAGDASEGMLATLPR	High	Unambiguous	1	0	3	1	965.107	2893.31	662.016	0.638049	4.02705
Q9HU31	ATIAGTWLEDNMADVVTIK	High	Unambiguous	1	0	2	1	1025.41	2049.82	869.877	0.89077	3.57206
G3XD33	VVYGLMSGDSSALQGQIDALLK	High	Unambiguous	1	0	3	1	756.355	2267.05	826.091	0.623748	4.06954
G3XD33	VVYGLMSGDSSALQGQIDALLK	High	Unambiguous	1	0	2	1	1133.89	2266.77	700.992	0.793936	5.53269
Q9HXZ5	FNQIGSLTETLEAIQMAK	High	Unambiguous	1	0	2	1	997.963	1994.92	447.927	0.446589	4.20097
P21175	NQDPSGIFVLPAYSAVTVIAK	High	Unambiguous	1	0	2	1	1095.93	2190.85	306.42	0.335557	3.2514
P21175	NQDPSGIFVLPAYSAVTVIAK	High	Unambiguous	1	0	2	1	1096.43	2191.85	764.118	0.836778	3.43883
G3XDA1	SIGGIALQQWGTTGGAASQLVLDASPELR	High	Unambiguous	1	0	2	1	1449.59	2898.18	574.116	0.831468	5.47469
G3XDA1	SIGGIALQQWGTTGGAASQLVLDASPELR	High	Unambiguous	1	0	2	1	1448.94	2896.88	124.104	0.179735	3.89763
G3XDA1	SIGGIALQQWGTTGGAASQLVLDASPELR	High	Unambiguous	1	0	3	1	966.621	2897.85	460.134	0.444261	2.75505
Q9HWW1	ATVDSDTQLGLTFTYMFADK	High	Unambiguous	1	0	2	1	1112.86	2224.72	303.336	0.337317	3.98406
Q9HWW1	ATVDSDTQLGLTFTYMFADK	High	Unambiguous	1	0	2	1	1113.29	2225.57	682.602	0.75907	4.11954
G3XD33	VVYGLMSGDSSALQGQIDALLK	High	Unambiguous	1	0	3	1	756.207	2266.61	629.501	0.475311	4.53462
P48632	FNVTDDLNLFLGGR	High	Unambiguous	1	0	2	1	791.216	1581.42	391.016	0.30906	3.30705
P48632	FNVTDDLNLFLGGR	High	Unambiguous	1	0	2	1	791.296	1581.58	492.097	0.388955	3.76947
Q9I130	YLDLAPGELQLLDLEVDR	High	Unambiguous	1	0	2	1	1036.86	2072.71	298.024	0.308766	3.58231
G3XD89	FPDYWELFSPK	High	Unambiguous	1	0	2	1	715.283	1429.56	613.284	0.438094	2.91234
G3XD89	FPDYWELFSPK	High	Unambiguous	1	0	2	1	714.895	1428.78	69.0151	0.0493004	2.73647
Q9I456	NSGVPALGQALGFNTIGEDLNWR	High	Unambiguous	1	0	2	1	1215.82	2430.64	584.8	0.710304	3.10884
Q9I456	NSGVPALGQALGFNTIGEDLNWR	High	Unambiguous	1	0	2	1	1215.44	2429.88	271.335	0.329567	4.24445
Q9I3F5	VLMQDFTGVPAVVDLAAMR	High	Unambiguous	1	0	2	1	1017.83	2034.65	782.059	0.794985	3.77039
G3XD33	VVYGLMSGDSSALQGQIDALLK	High	Unambiguous	1	0	2	1	1133.33	2265.64	205.42	0.232657	4.99504
Q9I130	YLDLAPGELQLLDLEVDR	High	Unambiguous	1	0	2	1	1037.17	2073.34	601.654	0.623341	2.84077
Q9I788	LLEQSVGGIALQQWGTAGGAASQHVLSASPEQLR	High	Unambiguous	1	0	3	1	1155.03	3463.08	947.241	1.09242	4.91491
Q9I788	LLEQSVGGIALQQWGTAGGAASQHVLSASPEQLR	High	Unambiguous	1	0	3	1	1154.84	3462.5	780.849	0.900527	5.62067
Q9HY15	AINEDILDQGYTVEGNQLINHLSVR	High	Unambiguous	1	0	3	1	938.466	2813.38	695.772	0.652038	4.4522
P42512	LFGLTHELLGGVTYAQGETR	High	Unambiguous	1	0	3	1	721.93	2163.78	763.693	0.550399	3.49833
Q9I788	SGHGEGLLDALDLATGTDR	High	Unambiguous	1	0	3	1	633.83	1899.47	816.457	0.516524	3.85343
P42512	LFGLTHELLGGVTYAQGETR	High	Unambiguous	1	0	3	1	721.79	2163.36	569.758	0.410629	4.5609
Q9I788	SGHGEGLLDALDLATGTDR	High	Unambiguous	1	0	3	1	633.563	1898.67	394.95	0.249862	2.89274
G3XD89	VEAQVYYNYADHIMDNFR	High	Unambiguous	1	0	3	1	750.62	2249.84	814.663	0.610457	2.3172
G3XD89	VEAQVYYNYADHIMDNFR	High	Unambiguous	1	0	3	1	750.57	2249.69	747.872	0.560409	1.76363
Q9I6J0	SLHIYNWTDYIAPTTLK	High	Unambiguous	1	0	3	1	679.709	2037.11	521.868	0.354183	2.32991
Q9I662	GYGFITPESGPDVFVHFR	High	Unambiguous	1	0	3	1	676.218	2026.64	815.856	0.550699	3.2111
Q9I788	SGHGEGLLDALDLATGTDR	High	Unambiguous	1	0	2	1	950.188	1899.37	760.539	0.721723	5.47774
G3XD11	RDSDVGYAAGLQAGILQELSK	High	Unambiguous	1	1	3	1	731.346	2192.02	405.749	0.29635	3.39187
Q9I6J1	AAFGDNAPVDSWDLVFKPENIQK	High	Unambiguous	1	0	3	1	855.03	2563.08	706.079	0.602819	1.8693
P08308	GVDFVHTDVWVSMGEPVEAWGER	High	Unambiguous	1	0	3	1	868.408	2603.21	386.964	0.335653	3.6373
Q9HX85	LIVAATPIPHAEILELIKPTLAK	High	Unambiguous	1	0	3	1	818.511	2453.52	825.27	0.674382	1.66669
Q9HTL9	LNIFLTDLSHFAK	High	Unambiguous	1	0	3	1	507.401	1520.19	893.423	0.45232	2.57675
P28810	VEGYPDGNWVGPTLFAGVRPDMAIYR	High	Unambiguous	1	0	3	1	961.643	2882.92	868.62	0.833995	2.64572
Q9I3D1	AQMNYDLIPSVIYTHPEIAWVGK	High	Unambiguous	1	0	3	1	883.062	2647.17	691.263	0.609543	2.40122
Q9I3D1	AQMNYDLIPSVIYTHPEIAWVGK	High	Unambiguous	1	0	3	1	883.043	2647.12	670.082	0.590866	3.05812
O52762	VDDDYYSQPAALFHLFTDEQK	High	Unambiguous	1	0	3	1	835.245	2503.72	629.615	0.525129	2.66435
P48632	NYDNTTDDFINWDGDIGKPDWGTPSQYIDDK	High	Unambiguous	1	0	3	1	1203.52	3608.54	824.858	0.991359	3.29767
P00282	NVMGHNWVLSTAADMQGVVTDGMASGLDK	High	Unambiguous	1	0	3	1	1002.79	3006.36	653.893	0.654851	4.40917
Q9I788	SGHGEGLLDALDLATGTDR	High	Unambiguous	1	0	2	1	950.277	1899.55	854.186	0.810591	5.70744
Q9I1L9	NVWAIGDLAGEPMLAHR	High	Unambiguous	1	0	2	1	926.331	1851.65	928.177	0.858535	3.46608
Q9HV61	WGDLTDDDLQAADGHAEYLVGK	High	Unambiguous	1	0	3	1	797.403	2390.19	460.293	0.366561	2.69001
Q9I1L9	LEDIAGTIHAHPTLGEAVQEAALR	High	Unambiguous	1	0	3	1	838.623	2513.85	612.428	0.512871	4.74915
Q9I1L9	LEDIAGTIHAHPTLGEAVQEAALR	High	Unambiguous	1	0	3	1	838.82	2514.45	848.424	0.710503	5.02275
O86428	NTILTLAAEHGFK	High	Unambiguous	1	0	2	1	708.335	1415.66	631.732	0.446878	3.21086
Q9HX91	DYNPNKPSNVLFYFK	High	Unambiguous	1	0	2	1	924.288	1847.57	894.357	0.825454	2.14148
Q9I6J1	VLHVYNWSDYIAPDTLEK	High	Unambiguous	1	0	2	1	1082.79	2164.57	691.555	0.747942	3.96809
Q9I6J1	VLHVYNWSDYIAPDTLEK	High	Unambiguous	1	0	2	1	1082.67	2164.33	578.123	0.625262	4.88037
Q9HWW1	WGVELVAATPFNHQVDVK	High	Unambiguous	1	0	3	1	671.181	2011.53	737.663	0.494245	4.13745
Q9HV43	AKLESLVEDLVQR	High	Unambiguous	1	1	2	1	750.824	1500.64	532.145	0.399067	2.82473
Q9HWW1	WGVELVAATPFNHQVDVK	High	Unambiguous	1	0	3	1	671.224	2011.66	802.888	0.537947	3.78308
Q9HWW1	WGVELVAATPFNHQVDVK	High	Unambiguous	1	0	2	1	1006.14	2011.28	614.904	0.617992	5.34224
G3XDA1	VLEEAALGEQSGHSQGLLDALDLASKPER	High	Unambiguous	1	0	3	1	1012.73	3036.18	868.887	0.878604	4.59843
G3XDA1	VLEEAALGEQSGHSQGLLDALDLASKPER	High	Unambiguous	1	0	3	1	1012.83	3036.48	965.584	0.976382	4.9613
Q9I788	SGIDVSEISIEGDEQEILYDK	High	Unambiguous	1	0	2	1	1170.73	2340.46	574.538	0.671955	4.44696
Q9HWW1	WGVELVAATPFNHQVDVK	High	Unambiguous	1	0	2	1	1005.87	2010.73	340.525	0.342235	3.7477
Q9HWW1	WGVELVAATPFNHQVDVK	High	Unambiguous	1	0	3	1	671.211	2011.62	782.391	0.524214	3.21643
Q9I1L9	NVWAIGDLAGEPMLAHR	High	Unambiguous	1	0	2	1	925.812	1850.62	366.635	0.339126	3.80445
Q9HV43	AKLESLVEDLVQR	High	Unambiguous	1	1	2	1	750.844	1500.68	558.759	0.419025	2.90463
Q9HWW1	WGVELVAATPFNHQVDVK	High	Unambiguous	1	0	2	1	1005.94	2010.88	413.766	0.415844	4.24819
Q9I3F5	AGGILHYVLR	High	Unambiguous	1	0	2	1	550.044	1099.08	400.268	0.219876	2.0748
P00282	NVMGHNWVLSTAADMQGVVTDGMASGLDK	High	Unambiguous	1	0	3	1	1002.91	3006.73	775.419	0.776556	4.52479
G3XD33	VVYGLMSGDSSALQGQIDALLK	High	Unambiguous	1	0	2	1	1133.4	2265.8	274.507	0.310904	4.97182
Q9HWZ6	ARPVGVLHMTDEAGGDAK	High	Unambiguous	1	0	3	1	609.075	1825.21	715.246	0.434847	2.48938
Q9HWZ6	ARPVGVLHMTDEAGGDAK	High	Unambiguous	1	0	3	1	609.053	1825.14	678.402	0.412447	2.75459
P14165	IFILHADHEQNASTSTVR	High	Unambiguous	1	0	3	1	680.837	2040.5	719.367	0.488937	3.9898
P14165	IFILHADHEQNASTSTVR	High	Unambiguous	1	0	3	1	680.885	2040.64	789.77	0.536788	3.46402
G3XD89	YEHDLADSPTTLYAGLGHAER	High	Unambiguous	1	0	3	1	773.429	2318.27	942.623	0.727733	3.92052
G3XDA1	MHIQSLQQSPSFAVELHQAASGR	High	Unambiguous	1	0	3	1	841.82	2523.45	471.246	0.396201	4.00402
G3XDA1	MHIQSLQQSPSFAVELHQAASGR	High	Unambiguous	1	0	3	1	841.948	2523.83	623.988	0.524619	4.78049
G3XD33	STASDAAFIAGGDLHYTLFSNPSHTLWGK	High	Unambiguous	1	0	3	1	1023.09	3067.25	903.045	0.922454	3.39814
Q9HZK4	NIVHGINHTDIGADDK	High	Unambiguous	1	0	3	1	574.171	1720.5	962.043	0.551201	2.34934
G3XD33	STASDAAFIAGGDLHYTLFSNPSHTLWGK	High	Unambiguous	1	0	3	1	1022.9	3066.68	719.132	0.734588	3.87027
G3XD33	STASDAAFIAGGDLHYTLFSNPSHTLWGK	High	Unambiguous	1	0	3	1	1022.93	3066.77	747.095	0.763153	2.92121
P14165	TVGWISHWQEMLSGPYK	High	Unambiguous	1	0	2	1	1010.39	2019.78	397.112	0.40088	3.43092
P14165	TVGWISHWQEMLSGPYK	High	Unambiguous	1	0	3	1	674.136	2020.39	699.865	0.471005	2.5462
P14165	TVGWISHWQEMLSGPYK	High	Unambiguous	1	0	2	1	1010.98	2020.95	976.453	0.985719	3.17567
Q9I6J1	DLMHTLEVSDPGNEHAIPYMWGTIGIGYNPDK	High	Unambiguous	1	0	3	1	1191.66	3572.98	647.783	0.771005	3.90804
Q9I6J1	IRPYVTYFHSSK	High	Unambiguous	1	0	3	1	500.282	1498.83	698.284	0.348626	4.27786
P53641	NALEPHISAETLEYHHDK	High	Unambiguous	1	0	3	1	702.496	2105.47	695.793	0.487985	2.46159
P09591	GYRPQFYFR	High	Unambiguous	1	0	3	1	412.034	1234.09	380.833	0.156601	2.68256
G3XD33	STASDAAFIAGGDLHYTLFSNPSHTLWGK	High	Unambiguous	1	0	3	1	1022.78	3066.33	603.573	0.616546	2.72297
G3XD33	VVYGLMSGDSSALQGQIDALLK	High	Unambiguous	1	0	2	1	1133.9	2266.79	713.063	0.807608	4.4103
P14165	HDPYFVER	High	Unambiguous	1	0	2	1	532.16	1063.31	764.679	0.406236	2.16903
G3XCX6	VHYVSVSQSLADAAEELTFAFSER	High	Unambiguous	1	0	3	1	886.363	2657.07	295.69	0.261813	3.46744
Q9I6A7	FGDLDVHYNVFNSSFLQPNVASAVGLVR	High	Unambiguous	1	0	3	1	1022.96	3066.86	427.827	0.437175	2.26947
Q9I5Y8	AALGWEHAPFEIPAQIYAEWDAK	High	Unambiguous	1	0	3	1	872.342	2615.01	663.377	0.577863	2.48577
Q9HWW1	TKVDVDVDPWVYMIGFGYK	High	Unambiguous	1	1	3	1	745.294	2233.87	790.373	0.588065	3.84144
Q9HWW1	TKVDVDVDPWVYMIGFGYK	High	Unambiguous	1	1	3	1	745.218	2233.64	687.504	0.511527	3.35015
Q9HWW1	TKVDVDVDPWVYMIGFGYK	High	Unambiguous	1	1	2	1	1117.39	2233.76	742.991	0.829217	3.46774
Q9HWW1	TKVDVDVDPWVYMIGFGYK	High	Unambiguous	1	1	2	1	1116.95	2232.9	355.578	0.396844	3.70962
Q9I2A2	SWVASANGHADFPLQNLPLGIFSR	High	Unambiguous	1	0	3	1	867.017	2599.04	658.601	0.570201	2.32158
Q9I685	IMDGSFANQVLAQIHLFEQK	High	Unambiguous	1	0	3	1	764.294	2290.87	741.129	0.565524	2.55842
P14165	HDPYFVER	High	Unambiguous	1	0	2	1	532.027	1063.05	513.99	0.273057	2.24033
Q9I685	IMDGSFANQVLAQIHLFEQK	High	Unambiguous	1	0	3	1	764.224	2290.66	650.103	0.496066	3.02981
P30718	GYLSPYFVNKPDTMAAELDSPLLLLVDKK	High	Unambiguous	1	1	3	1	1080.45	3239.34	501.96	0.541734	2.9651
Q9I6J0	AADNAYAFIDYLLRPEVIAK	High	Unambiguous	1	0	3	1	752.212	2254.62	634.239	0.476354	1.69692
Q9I2A8	LVDSMIEDGLWDAFNDYHMGITAENLAEK	High	Unambiguous	1	0	3	1	1100.91	3300.7	969.098	1.0652	4.43084
Q9HX91	LVEGGNGLENFDTANPFPIPQNGLEVIWNHITR	High	Unambiguous	1	0	3	1	1222.3	3664.88	830.374	1.01357	2.68547
Q9HX91	LVEGGNGLENFDTANPFPIPQNGLEVIWNHITR	High	Unambiguous	1	0	3	1	1222.17	3664.49	724.166	0.883927	3.89044
Q9HU18	KLQIFDLPFLFDNIQAVDR	High	Unambiguous	1	1	3	1	765.27	2293.79	678.773	0.518637	3.24112
Q9HU18	KLQIFDLPFLFDNIQAVDR	High	Unambiguous	1	1	3	1	765.046	2293.12	386.57	0.29537	3.53585
G3XCX6	VHYVSVSQSLADAAEELTFAFSER	High	Unambiguous	1	0	3	1	886.496	2657.47	446.033	0.394931	3.48089
P30718	GYLSPYFVNKPDTMAAELDSPLLLLVDKK	High	Unambiguous	1	1	3	1	1080.69	3240.05	721.729	0.778916	2.92317
Q51404	NPILVTALNPIIGYQK	High	Unambiguous	1	0	2	1	877.794	1754.58	318.86	0.279644	2.19219
Q9HWD2	HADDNEPFSSLAFK	High	Unambiguous	1	0	2	1	790.048	1579.09	865.866	0.683048	2.6183
Q9I402	DHGESFMMLESGR	High	Unambiguous	1	0	2	1	748.709	1496.41	521.372	0.38989	3.49407
G3XDA1	EITDQLHQVMSEVALLR	High	Unambiguous	1	0	2	1	992.351	1983.69	836.178	0.828668	4.50097
Q9HU15	AYVGHSLATASADQLISALGTFK	High	Unambiguous	1	0	3	1	774.663	2321.98	328.212	0.25395	2.54208
Q9HU15	AYVGHSLATASADQLISALGTFK	High	Unambiguous	1	0	3	1	774.969	2322.89	722.945	0.55937	2.72828
G3XDA1	EITDQLHQVMSEVALLR	High	Unambiguous	1	0	2	1	991.898	1982.79	379.192	0.375787	2.60362
G3XDA1	EITDQLHQVMSEVALLR	High	Unambiguous	1	0	3	1	661.478	1982.42	192.727	0.127331	2.52795
Q9I697	EGDPNLSVILETLTQHGSQQIMAQR	High	Unambiguous	1	0	3	1	923.119	2767.34	706.797	0.651523	1.84356
Q59641	TGVVDSATSQFFINLTDNDFLNHGAR	High	Unambiguous	1	0	3	1	947.761	2841.27	670.647	0.634737	2.89953
Q9HXG8	SIPIVFSTVTDPVGAHLTPSWEASGTNVTGVSDMLALDK	High	Unambiguous	1	0	3	1	1338.78	4014.31	321.917	0.43062	3.50389
G3XDA1	EITDQLHQVMSEVALLR	High	Unambiguous	1	0	3	1	661.959	1983.86	920.054	0.607861	3.23949
Q9HXG8	SIPIVFSTVTDPVGAHLTPSWEASGTNVTGVSDMLALDK	High	Unambiguous	1	0	3	1	1339.39	4016.15	779.656	1.04292	4.54511
Q9HTZ7	GVIAAIQSGALIGAETEHLEIINLDVPK	High	Unambiguous	1	0	3	1	958.463	2873.37	623.496	0.596807	3.99242
Q9HY79	DILESEEEHIDYLETQLGLIQK	High	Unambiguous	1	0	3	1	872.971	2616.9	608.304	0.530301	2.57836
Q9HY79	DILESEEEHIDYLETQLGLIQK	High	Unambiguous	1	0	3	1	872.697	2616.08	293.806	0.256131	3.52919
Q9I1R3	IPLLTANKVDLVLANFTITPER	High	Unambiguous	1	1	3	1	814.163	2440.47	850.14	0.690994	3.07414
Q9HUD3	TLADALEGADVFVGLSGANLLEPEDLKR	High	Unambiguous	1	1	3	1	972.372	2915.1	543.111	0.527455	3.12685
Q9HUD3	TLADALEGADVFVGLSGANLLEPEDLKR	High	Unambiguous	1	1	3	1	972.307	2914.91	476.242	0.462513	2.21732
Q9HWD2	LGHTPVPVQLAIGAEENFVGQVDLIK	High	Unambiguous	1	0	3	1	915.865	2745.58	394.744	0.361125	3.2244
Q9HWD2	LGHTPVPVQLAIGAEENFVGQVDLIK	High	Unambiguous	1	0	3	1	915.976	2745.91	516.17	0.472209	3.48175
Q9HTZ7	GVIAAIQSGALIGAETEHLEIINLDVPK	High	Unambiguous	1	0	3	1	958.321	2872.95	475.817	0.45545	2.98206
Q9I6J0	AADNAYAFIDYLLRPEVIAK	High	Unambiguous	1	0	3	1	752.308	2254.91	763.125	0.573156	1.96909
G3XDA1	EITDQLHQVMSEVALLR	High	Unambiguous	1	0	2	1	991.945	1982.88	426.615	0.422784	4.35688
Q9I3D1	AQMNYDLIPSVIYTHPEIAWVGK	High	Unambiguous	1	0	3	1	883.304	2647.9	965.228	0.85112	1.66414
Q9I788	LLEQSVGGIALQQWGTAGGAASQHVLSASPEQLR	High	Unambiguous	1	0	3	1	1154.44	3461.29	432.505	0.498793	3.63144
Q9HV43	KDVNPDEAVAVGAAIQGAVLAGDVK	High	Unambiguous	1	1	3	1	803.441	2408.31	426.292	0.342068	3.96395
Q9HV43	KDVNPDEAVAVGAAIQGAVLAGDVK	High	Unambiguous	1	1	3	1	803.378	2408.12	347.262	0.278653	4.45982
G3XD76	LAESQKPLVATLLAEDAAPSSTAEAYLK	High	Unambiguous	1	0	3	1	963.927	2889.77	774.684	0.745641	3.25355
G3XD76	LAESQKPLVATLLAEDAAPSSTAEAYLK	High	Unambiguous	1	0	3	1	964.12	2890.35	974.941	0.938391	4.11926
P14756	SGHFVANIAADLPGSTTAAVSAEQVLAQAK	High	Unambiguous	1	0	3	1	975.879	2925.62	380.248	0.37068	2.52505
Q9I6J1	AAFGDNAPVDSWDLVFKPENIQK	High	Unambiguous	1	0	3	1	855.218	2563.64	925.983	0.790563	2.01115
Q9HV43	KTAEDYLGEPVTEAVITVPAYFNDSQR	High	Unambiguous	1	1	3	1	1005.79	3015.36	622.628	0.625425	2.32004
O52762	VDDDYYSQPAALFHLFTDEQK	High	Unambiguous	1	0	3	1	835.28	2503.83	671.546	0.560102	3.09102
Q9I0L4	GITNLHIPSDVIVDASMPAMIR	High	Unambiguous	1	0	3	1	784.392	2351.16	398.714	0.312356	2.13289
Q9HTD9	DIGGAHGVLVTAVSNSAFGQAIGMAR	High	Unambiguous	1	0	3	1	834.215	2500.63	541.681	0.45127	2.68767
Q9HZP7	VLVADNAAYAHQLPENVAPLIAELGK	High	Unambiguous	1	0	3	1	906.575	2717.71	457.681	0.414425	3.30709
P32722	LFPQTATGFQLQSSEFEGLDLEAGHFTEGK	High	Selected	1	0	3	1	1096.6	3287.8	982.098	1.07526	1.72508
Q9HVZ0	ERPSLPAVALTTDSSTITSIANDYSYNEVFSK	High	Unambiguous	1	0	3	1	1160.29	3478.86	620.378	0.718957	4.1424
Q9HVZ0	ERPSLPAVALTTDSSTITSIANDYSYNEVFSK	High	Unambiguous	1	0	3	1	1160.09	3478.26	445.947	0.516809	5.60156
Q9I0M2	ANLKPVVITGIQPGGQLTTTTEVDNWPGDVEGLTGPALMTR	High	Unambiguous	1	0	3	1	1417.31	4249.92	641.073	0.907588	4.47406
Q9HZ48	AAGFTPLAHGSQPWQDGTVFENLVLSK	High	Unambiguous	1	0	3	1	957.926	2871.76	458.589	0.438785	3.42498
Q9I3F5	INPLSPVDLVIDHSVMVDK	High	Unambiguous	1	0	3	1	698.384	2093.14	966.643	0.673787	1.3816
Q9HTD9	DIGGAHGVLVTAVSNSAFGQAIGMAR	High	Unambiguous	1	0	3	1	834.236	2500.69	566.737	0.472144	2.6378
Q9HWD2	HADDNEPFSSLAFK	High	Unambiguous	1	0	2	1	789.76	1578.51	500.519	0.39484	2.58409
Q9I6J0	AADNAYAFIDYLLRPEVIAK	High	Unambiguous	1	0	3	1	752.306	2254.9	760.037	0.570836	2.5223
P42512	LLYGVTEFDLSPDTLLTVGAQYQHIDSITNMAGVPMAK	High	Unambiguous	1	0	3	1	1371.04	4111.12	500.253	0.68519	2.04888
P53593	MNLHEYQGK	High	Unambiguous	1	0	2	1	560.745	1120.48	855.108	0.478657	3.04199
Q9I788	EGQVGHDAGYLSTSR	High	Unambiguous	1	0	3	1	526.771	1578.3	990.621	0.520649	3.64331
Q9I788	EGQVGHDAGYLSTSR	High	Unambiguous	1	0	2	1	789.281	1577.56	520.344	0.410222	2.7942
Q9I788	EGQVGHDAGYLSTSR	High	Unambiguous	1	0	2	1	789.198	1577.39	415.208	0.327336	3.00387
Q9HV43	KFEELAAAR	High	Unambiguous	1	1	2	1	518.027	1035.05	466.889	0.241513	2.8129
Q9I5E3	IIRPSAEYTGVEQR	High	Unambiguous	1	0	3	1	540.615	1619.83	602.241	0.32498	4.0896
P09591	GITINTSHVEYDSAVR	High	Unambiguous	1	0	3	1	588.462	1763.37	847.669	0.497829	2.37384
G3XDA1	VGHDDGYLSTSLNPGVAR	High	Unambiguous	1	0	3	1	620.4	1859.18	686.599	0.425213	2.75262
Q9I402	ETGTITLGHR	High	Unambiguous	1	0	2	1	543.271	1085.54	885.745	0.480328	2.56817
G3XDA1	VGHDDGYLSTSLNPGVAR	High	Unambiguous	1	0	3	1	620.524	1859.56	887.355	0.549542	3.67604
G3XDA1	VGHDDGYLSTSLNPGVAR	High	Unambiguous	1	0	2	1	929.782	1858.56	348.893	0.324106	4.19205
P30718	DKFENMGAQLVK	High	Unambiguous	1	1	2	1	690.757	1380.51	585.37	0.403817	3.12918
Q9I690	EGQHAFIEFR	High	Unambiguous	1	0	2	1	617.711	1234.41	659.057	0.406507	2.33027
Q9I690	EGQHAFIEFR	High	Unambiguous	1	0	2	1	617.704	1234.4	647.776	0.399549	2.40192
P00282	QFTVNLSHPGNLPK	High	Unambiguous	1	0	3	1	518.124	1552.36	340.523	0.176144	2.68657
Q9I1L9	ALIHAAEEYLK	High	Unambiguous	1	0	2	1	629.751	1258.5	645.155	0.405701	2.80311
Q9I1L9	ALIHAAEEYLK	High	Unambiguous	1	0	2	1	629.511	1258.01	262.74	0.165222	2.57478
Q9I402	DHGESFMMLESGR	High	Unambiguous	1	0	2	1	748.795	1496.58	637.269	0.47656	2.44508
G3XDA1	VGHDDGYLSTSLNPGVAR	High	Unambiguous	1	0	2	1	929.827	1858.65	396.856	0.368661	4.01911
P42512	LLYGVTEFDLSPDTLLTVGAQYQHIDSITNMAGVPMAK	High	Unambiguous	1	0	3	1	1371.28	4111.84	675.29	0.924936	3.0641
P53593	MNLHEYQGK	High	Unambiguous	1	0	2	1	560.707	1120.41	787.723	0.440938	3.07673
P00282	DYLKPDDSR	High	Unambiguous	1	0	2	1	555.205	1109.4	789.313	0.437487	2.31568
Q9I3F5	VALQNVASAFNEFLGLQLHPSSTEEGR	High	Unambiguous	1	0	3	1	972.978	2916.92	840.189	0.816235	3.00406
Q9I3F5	VALQNVASAFNEFLGLQLHPSSTEEGR	High	Unambiguous	1	0	3	1	972.795	2916.37	652.464	0.633862	2.78022
P08308	FAGVPVFNGLTDEYHPTQMLADVLTMR	High	Unambiguous	1	0	3	1	1009.05	3025.14	881.481	0.888086	2.13176
Q9HUD3	GNLVAVISDGTAILGLGNLGPLASKPVMEGK	High	Unambiguous	1	0	3	1	998.606	2993.8	717.831	0.715834	3.59228
Q9HUD3	GNLVAVISDGTAILGLGNLGPLASKPVMEGK	High	Unambiguous	1	0	3	1	998.441	2993.31	552.943	0.551405	3.64404
P30718	GYLSPYFVNKPDTMAAELDSPLLLLVDK	High	Unambiguous	1	0	3	1	1037.89	3111.65	652.964	0.676822	4.44755
P08308	FAGVPVFNGLTDEYHPTQMLADVLTMR	High	Unambiguous	1	0	3	1	1009.14	3025.41	967.748	0.975	2.53083
P08308	FAGVPVFNGLTDEYHPTQMLADVLTMR	High	Unambiguous	1	0	3	1	1008.82	3024.46	654.059	0.65896	2.60022
P00282	DYLKPDDSR	High	Unambiguous	1	0	2	1	555.163	1109.32	714.982	0.396288	2.11156
Q9HX91	LVEGGNGLENFDTANPFPIPQNGLEVIWNHITR	High	Unambiguous	1	0	3	1	1222.32	3664.94	847.775	1.03481	3.86626
P53641	YVEAFWNLVNWDFVAK	High	Unambiguous	1	0	2	1	1001.47	2001.93	468.648	0.46888	3.48039
P53641	YVEAFWNLVNWDFVAK	High	Unambiguous	1	0	2	1	1001.64	2002.26	635.924	0.636239	4.14954
Q9HUA7	LELVSTSYDGIIPALLTDKFDMIGSGMTLTQER	High	Unambiguous	1	1	3	1	1206.63	3617.89	844.844	1.01799	2.91219
Q9HUA7	LELVSTSYDGIIPALLTDKFDMIGSGMTLTQER	High	Unambiguous	1	1	3	1	1206.35	3617.04	611.228	0.736495	3.87513
P53641	YVEAFWNLVNWDFVAK	High	Unambiguous	1	0	2	1	1001.36	2001.72	364.452	0.364632	3.51716
P30718	AGRPLLIVAEDVEGEALATLVVNNMR	High	Unambiguous	1	0	3	1	918.084	2752.24	636.424	0.583492	3.70007
P30718	AGRPLLIVAEDVEGEALATLVVNNMR	High	Unambiguous	1	0	3	1	918.17	2752.49	729.758	0.669063	4.06549
P30718	AMLQDIAILTGGTVISEEVGLSLEGATLEHLGNAK	High	Unambiguous	1	0	3	1	1185.08	3553.21	660.564	0.781858	4.75495
Q9HX91	LVEGGNGLENFDTANPFPIPQNGLEVIWNHITR	High	Unambiguous	1	0	3	1	1222.36	3665.07	883.178	1.07802	3.4376
Q9I1R3	VIAYDDTPFAFTALR	High	Unambiguous	1	0	2	1	850.779	1700.55	401.323	0.341099	3.72004
Q9I0K4	ELDLLFTGLDAAR	High	Unambiguous	1	0	2	1	717.734	1434.46	486.066	0.348452	3.87048
Q9HVS5; Q9HVS1	AYPTEFPYFTDMGLDK	High	Unambiguous	2	0	2	1	947.999	1894.99	70.4558	0.0667519	1.86325
Q9I3F5	EYAEVFAGDEK	High	Unambiguous	1	0	2	1	629.714	1258.42	682.32	0.42903	2.20617
Q9HWW1	GGFATVDPDDSSSDIK	High	Unambiguous	1	0	2	1	806.668	1612.33	1000.09	0.805434	3.01034
Q9HWW1	GGFATVDPDDSSSDIK	High	Unambiguous	1	0	2	1	805.824	1610.64	-48.561	-0.039109	2.63732
Q9I788	QDAPPAASLSAAEIK	High	Unambiguous	1	0	2	1	735.484	1469.96	815.158	0.598637	3.26671
Q9I788	QDAPPAASLSAAEIK	High	Unambiguous	1	0	2	1	735.294	1469.58	555.353	0.407841	3.4326
P53593	IGGSEWVVK	High	Unambiguous	1	0	2	1	488.146	975.284	773.116	0.376713	2.22043
Q9HTL9	AAIGVAALPK	High	Unambiguous	1	0	2	1	456.173	911.338	841.063	0.382924	2.86542
Q9I788	ELDAGQALIDR	High	Unambiguous	1	0	2	1	600.992	1200.98	295.751	0.177542	2.90956
Q9I788	ASELATLTAER	High	Unambiguous	1	0	2	1	581.615	1162.22	526.816	0.305978	4.04995
Q9I788	ASELATLTAER	High	Unambiguous	1	0	2	1	581.457	1161.91	254.641	0.147897	3.06928
P30718	ALQAIEGLK	High	Unambiguous	1	0	2	1	472.037	943.066	534.633	0.251962	1.99783
P30718	ALQAIEGLK	High	Unambiguous	1	0	2	1	472.155	943.302	785.427	0.370157	2.67995
G3XDA1	SGIDVSGISNYK	High	Unambiguous	1	0	2	1	620.704	1240.4	628.125	0.389318	3.23033
Q59643	SLDAAEAYNPEGIAQR	High	Unambiguous	1	0	2	1	853.286	1705.56	437.005	0.372508	3.89712
P31961	VLVDDAEWQAR	High	Unambiguous	1	0	2	1	651.568	1302.13	368.313	0.239707	1.88973
P53593	INIDSNALYR	High	Unambiguous	1	0	2	1	590.245	1179.48	734.705	0.432968	3.24015
Q9I1L9	VISSTEALAPGSLPK	High	Unambiguous	1	0	2	1	735.786	1470.56	506.187	0.372002	3.37145
Q9HXL0	ENDTLLGADTPR	High	Unambiguous	1	0	2	1	651.702	1302.4	587.11	0.382101	1.90686
Q9I083	EIEGLELNAGR	High	Unambiguous	1	0	2	1	600.844	1200.68	48.9913	0.02941	3.09889
P09591	TTLTAALTK	High	Unambiguous	1	0	2	1	460.349	919.692	158.583	0.0729124	2.09922
G3XDA5	LPVVTYNDGR	High	Unambiguous	1	0	2	1	567.778	1134.55	841.937	0.477208	2.4643
Q9I747	EVLVSSVSTGGSGGEDR	High	Unambiguous	1	0	2	1	818.795	1636.58	489.986	0.400755	4.28281
Q9I747	EVLVSSVSTGGSGGEDR	High	Unambiguous	1	0	2	1	818.757	1636.51	443.495	0.36273	3.18902
G3XDA1	QVATPSEAQQLAQR	High	Unambiguous	1	0	2	1	764.126	1527.24	296.314	0.226205	3.18603
G3XDA1	QVATPSEAQQLAQR	High	Unambiguous	1	0	2	1	764.184	1527.36	372.748	0.284555	2.9785
Q9I690	NPTATFESTEVK	High	Unambiguous	1	0	2	1	662.292	1323.58	-49.3853	-0.0326842	2.24901
Q9HY81	IPEFQAR	High	Unambiguous	1	0	2	1	431.132	861.256	922.238	0.396775	1.29236
Q9I788	VLEEATLGER	High	Unambiguous	1	0	2	1	559.077	1117.15	499.827	0.279051	3.37828
Q9I788	VLEEATLGER	High	Unambiguous	1	0	2	1	559.141	1117.27	613.415	0.342466	2.92159
Q9HV60	GVVSLSGNVK	High	Unambiguous	1	0	2	1	480.558	960.109	580.389	0.278457	2.33995
Q9K3C5	FINEQTVVTK	High	Unambiguous	1	0	2	1	590.321	1179.64	843.224	0.49693	2.4032
Q9K3C5	FINEQTVVTK	High	Unambiguous	1	0	2	1	590.142	1179.28	538.629	0.317425	2.4411
P30718	LAGGVAVIK	High	Unambiguous	1	0	2	1	414.649	828.291	913.441	0.377952	2.51762
Q9HTL9	YFTQPYPAR	High	Unambiguous	1	0	2	1	572.114	1143.22	575.002	0.328488	2.64118
P00282	DSVTFDVSK	High	Unambiguous	1	0	2	1	499.618	998.23	747.816	0.372967	1.95574
Q9HUD3	DAELAYQYTGK	High	Unambiguous	1	0	2	1	630.21	1259.41	649.837	0.408941	3.55952
G3XD11	YYATYENISDTSSGNK	High	Unambiguous	1	0	2	1	907.257	1813.51	393.805	0.356944	5.55759
G3XD11	YYATYENISDTSSGNK	High	Unambiguous	1	0	2	1	907.218	1813.43	351.046	0.318186	5.2629
P72151	NLNASSNDLNTSLQR	High	Unambiguous	1	0	2	1	824.152	1647.3	295.835	0.243592	4.21003
G3XDA1	GGDAFNAVEEGK	High	Unambiguous	1	0	2	1	597.306	1193.61	52.0194	0.0310437	3.84104
Q9I1L9	VISSTEALAPGSLPK	High	Unambiguous	1	0	2	1	735.714	1470.42	408.685	0.300347	4.06416
Q9HV60	TEEAVSDTWITSK	High	Unambiguous	1	0	2	1	733.929	1466.85	102.734	0.0753402	3.20359
G3XD47	YASAELTPAGVEVVR	High	Unambiguous	1	0	2	1	781.806	1562.6	500.543	0.39088	2.81886
Q9HY81	SQIVNDLPLGR	High	Unambiguous	1	0	2	1	606.845	1212.68	832.844	0.504568	3.51794
Q9HY81	SQIVNDLPLGR	High	Unambiguous	1	0	2	1	606.707	1212.41	605.16	0.366628	3.2571
P30718	AAVEEGVVPGGGVALVR	High	Unambiguous	1	0	2	1	790.799	1580.59	449.572	0.355135	3.27578
P30718	AAVEEGVVPGGGVALVR	High	Unambiguous	1	0	2	1	790.751	1580.5	389.305	0.307528	2.13337
Q9HUD3	AAIETGVATLPYPK	High	Unambiguous	1	0	2	1	716.295	1431.58	554.666	0.396805	2.98392
Q9I323	VWAADQVQDSVALR	High	Unambiguous	1	0	2	1	779.674	1558.34	345.379	0.269016	3.58308
Q9I323	VWAADQVQDSVALR	High	Unambiguous	1	0	2	1	779.775	1558.54	475.379	0.370273	4.02132
Q9HVW4	ILGPVVDAEGIAK	High	Unambiguous	1	0	2	1	641.717	1282.43	534.936	0.342825	3.11533
Q9I0L5	ENSEDIYAGVEWK	High	Unambiguous	1	0	2	1	770.893	1540.78	702.859	0.541095	3.62047
Q9I0L5	ENSEDIYAGVEWK	High	Unambiguous	1	0	2	1	770.73	1540.45	491.889	0.37868	3.42708
G3XDA1	SLSTALAGIR	High	Unambiguous	1	0	2	1	495.147	989.286	715.662	0.353744	2.83704
P21175	ANTFETPTGNLGFDEK	High	Unambiguous	1	0	2	1	870.792	1740.58	-132.799	-0.115589	2.9392
P21175	ANTFETPTGNLGFDEK	High	Unambiguous	1	0	2	1	871.764	1742.52	983.976	0.856457	4.23409
Q9HVS6	AQLLTEALGGK	High	Unambiguous	1	0	2	1	550.967	1100.93	267.873	0.147415	3.23714
Q9HVS6	AQLLTEALGGK	High	Unambiguous	1	0	2	1	551.038	1101.07	397.637	0.218826	2.84854
Q9HV43	ASSGLSEDEIQQMVR	High	Unambiguous	1	0	2	1	825.72	1650.43	395.653	0.32637	3.91845
G3XD89	MDAPTSYISPETYDK	High	Unambiguous	1	0	2	1	860.204	1719.4	954.215	0.819558	3.57919
Q9I083	EIEGLELNAGR	High	Unambiguous	1	0	2	1	601.168	1201.33	589.279	0.353751	3.36951
Q9I456	ASSALDASTIYGNPAGLSK	High	Unambiguous	1	0	2	1	912	1822.99	41.1861	0.0375394	3.68553
Q9HVD1	VGDQNLGSSLNFEDR	High	Unambiguous	1	0	2	1	826.251	1651.49	437.974	0.361498	3.98455
Q9I5W4	AEADPLAGVYK	High	Unambiguous	1	0	2	1	567.635	1134.26	598.364	0.339148	2.55826
G3XD11	VIDNTGTWGIR	High	Unambiguous	1	0	2	1	616.74	1232.47	673.093	0.414505	3.03853
G3XD11	VIDNTGTWGIR	High	Unambiguous	1	0	2	1	616.752	1232.5	693.51	0.427078	3.50919
G3XD47	FNAAIDALR	High	Unambiguous	1	0	2	1	496.254	991.5	972.915	0.481854	2.81621
G3XDA1	LIDQGMSAAFEK	High	Unambiguous	1	0	2	1	655.671	1310.33	525.614	0.344184	3.49963
G3XDA1	LIDQGMSAAFEK	High	Unambiguous	1	0	2	1	655.736	1310.46	624.882	0.409187	3.60213
Q9HV60	TEEAVSDTWITSK	High	Unambiguous	1	0	2	1	734.313	1467.62	625.738	0.458885	2.47268
Q9I6M4	SVGGGFPISGVAGK	High	Unambiguous	1	0	2	1	617.191	1233.37	577.257	0.355782	2.6713
Q9HV60	TEEAVSDTWITSK	High	Unambiguous	1	0	2	1	734.324	1467.64	640.136	0.469444	2.03416
Q9K3C5	NLAALGITTTK	High	Unambiguous	1	0	2	1	552.246	1103.49	760.448	0.419253	2.47679
Q9I6M4	SVGGGFPISGVAGK	High	Unambiguous	1	0	2	1	617.197	1233.39	587.457	0.362068	1.85517
Q9K3C5	FNSGTLNISVGDTK	High	Unambiguous	1	0	2	1	727.396	1453.79	724.279	0.526092	2.33803
Q9K3C5	NLAALGITTTK	High	Unambiguous	1	0	2	1	552.32	1103.63	893.739	0.492739	2.6535
Q9I747	VNVQDLSFTK	High	Unambiguous	1	0	2	1	576.149	1151.29	590.624	0.339789	2.71403
P09591	VQEEVEIVGIK	High	Unambiguous	1	0	2	1	621.925	1242.84	119.565	0.0742915	2.44509
P09591	VQEEVEIVGIK	High	Unambiguous	1	0	2	1	621.931	1242.86	129.781	0.0806392	2.90978
Q9HVD1	VGDQNLGSSLNFEDR	High	Unambiguous	1	0	2	1	826.232	1651.46	414.755	0.342333	3.83083
Q9HVS5; Q9HVS1	AYPTEFPYFTDMGLDK	High	Unambiguous	2	0	2	1	948.666	1896.32	774.201	0.7335	2.51694
Q9I0L5	ITVNADMSLSVPK	High	Unambiguous	1	0	2	1	688.535	1376.06	969.514	0.66641	2.85775
G3XDA1	GGDAFNAVEEGK	High	Unambiguous	1	0	2	1	597.339	1193.67	106.635	0.0636365	3.21926
Q9HU83	VLTNDPGTGVMR	High	Unambiguous	1	0	2	1	630.626	1260.25	479.727	0.302142	2.83898
P30718	AAVEEGVVPGGGVALVR	High	Unambiguous	1	0	2	1	790.725	1580.44	356.004	0.281222	3.12798
O68822	AVDDATGGAISAVLK	High	Unambiguous	1	0	2	1	694.676	1388.35	434.442	0.301447	3.28865
O68822	AVDDATGGAISAVLK	High	Unambiguous	1	0	2	1	694.614	1388.22	344.016	0.238703	3.75846
G3XDA1	TGPQPSQDAQPAVMSSAVVFK	High	Unambiguous	1	0	2	1	1073.07	2145.13	29.3742	0.0315048	4.28856
G3XDA1	TGPQPSQDAQPAVMSSAVVFK	High	Unambiguous	1	0	2	1	1073.33	2145.66	276.011	0.296031	4.30528
G3XDA1	ASELATLTPEGLAR	High	Unambiguous	1	0	2	1	715.541	1430.07	913.447	0.652552	2.41705
Q9HV43	IELSSTQQTDVNLPYVTADASGPK	High	Unambiguous	1	0	2	1	1267.93	2534.86	235.332	0.298197	2.4254
Q9I1L9	EIAADQVLVAVGR	High	Unambiguous	1	0	2	1	671.278	1341.55	592.696	0.39733	3.18227
Q9HV43	TTPSIIAYTNDGETLVGQPAK	High	Unambiguous	1	0	2	1	1088.84	2176.67	256.414	0.278993	3.15207
Q9HW72	DAGTQEVVGIDYPDLVK	High	Unambiguous	1	0	2	1	910.178	1819.35	240.422	0.218653	3.52639
Q9HW72	DAGTQEVVGIDYPDLVK	High	Unambiguous	1	0	2	1	909.807	1818.61	-167.55	-0.15238	2.49453
Q9HZK4	SAPLNMVITETGAATAAAK	High	Unambiguous	1	0	2	1	909.226	1817.44	273.904	0.248835	3.86821
Q9I788	SGIDVSEISIEGDEQEILYDK	High	Unambiguous	1	0	2	1	1170.39	2339.78	283.024	0.331013	4.75894
Q9I788	SGIDVSEISIEGDEQEILYDK	High	Unambiguous	1	0	2	1	1170.37	2339.74	268.829	0.314411	4.42418
G3XD11	DSDVGYAAGLQAGILQELSK	High	Unambiguous	1	0	2	1	1017.84	2034.68	-174.434	-0.177489	2.79962
G3XD11	DSDVGYAAGLQAGILQELSK	High	Unambiguous	1	0	2	1	1018.22	2035.43	192.431	0.195802	4.3638
Q9I402	NVVTTAGTTSER	High	Unambiguous	1	0	2	1	618.737	1236.47	682.547	0.421685	3.57516
P30718	AAVEEGVVPGGGVALVR	High	Unambiguous	1	0	2	1	790.777	1580.55	421.679	0.333101	3.18715
Q9I402	NVVTTAGTTSER	High	Unambiguous	1	0	2	1	618.777	1236.55	747.453	0.461785	3.53533
P30718	ENTTIIDGAGVQADIEAR	High	Unambiguous	1	0	2	1	937.341	1873.67	397.3	0.372058	3.43625
Q9HXL0	AGDVPVEIVVESK	High	Unambiguous	1	0	2	1	671.696	1342.39	491.367	0.32964	2.65188
P00282	DSVTFDVSK	High	Unambiguous	1	0	2	1	499.434	997.861	378.05	0.188549	2.64187
P00282	DSVTFDVSK	High	Unambiguous	1	0	2	1	499.491	997.974	491.494	0.245129	2.37758
P30718	QIVANAGDEPSVVVDK	High	Unambiguous	1	0	2	1	821.338	1641.67	499.594	0.409879	3.38014
P30718	QIVANAGDEPSVVVDK	High	Unambiguous	1	0	2	1	821.395	1641.78	569.227	0.467008	3.94137
P04739	IGTTASTATETYVGVEPDANK	High	Unambiguous	1	0	2	1	1063.38	2125.75	339.29	0.360501	3.25935
P04739	IGTTASTATETYVGVEPDANK	High	Unambiguous	1	0	2	1	1063.26	2125.51	226.355	0.240506	3.90551
Q9I788	QDAPPAASLSAAEIK	High	Unambiguous	1	0	2	1	735.403	1469.8	704.787	0.517583	2.90165
Q9HUD3	LITVVSDAVAK	High	Unambiguous	1	0	2	1	558.64	1116.27	542.249	0.302485	1.89895
Q9HUD3	LITVVSDAVAK	High	Unambiguous	1	0	2	1	558.612	1116.22	493.231	0.275141	1.8509
Q9I1L9	VISSTEALAPGSLPK	High	Unambiguous	1	0	2	1	735.586	1470.16	233.447	0.171562	2.54798
Q9I1L9	VISSTEALAPGSLPK	High	Unambiguous	1	0	2	1	735.628	1470.25	291.084	0.213921	1.98771
Q9I323	SVGTPQAAADLPQVPAAR	High	Unambiguous	1	0	2	1	874.919	1748.83	-56.0298	-0.0489961	2.9112
Q9I323	SVGTPQAAADLPQVPAAR	High	Unambiguous	1	0	2	1	875.371	1749.74	461.237	0.403335	2.99739
P09591	VQEEVEIVGIK	High	Unambiguous	1	0	2	1	622.187	1243.37	541.759	0.336621	2.68469
Q9I456	ASSALDASTIYGNPAGLSK	High	Unambiguous	1	0	2	1	912.304	1823.6	374.668	0.341494	3.43501
Q9I130	LTPQTPALDSPVPQSPTLQR	High	Unambiguous	1	0	2	1	1073.81	2146.61	212.355	0.227873	1.96959
Q9I130	LTPQTPALDSPVPQSPTLQR	High	Unambiguous	1	0	2	1	1073.78	2146.55	187.215	0.200896	3.16471
Q9HXL0	AGDVPVEIVVESK	High	Unambiguous	1	0	2	1	671.615	1342.22	369.453	0.247853	2.41627
Q9HU83	VLTNDPGTGVMR	High	Unambiguous	1	0	2	1	630.665	1260.32	541.555	0.341083	2.44336
Q9I323	EGEVNATIGQSQK	High	Unambiguous	1	0	2	1	681.195	1361.38	523.146	0.355915	2.48407
Q9HV43	MYAEQAQQGEDAPQGEQAK	High	Unambiguous	1	0	2	1	1040.22	2079.44	255.132	0.265198	3.83411
Q9I0L5	ALQYAVDNDR	High	Unambiguous	1	0	2	1	582.887	1164.77	173.689	0.101136	3.33584
Q9I0L5	ALQYAVDNDR	High	Unambiguous	1	0	2	1	583.147	1165.29	620.225	0.361146	3.61575
G3XCX6	ALSADLDSQSSR	High	Unambiguous	1	0	2	1	625.583	1250.16	445.821	0.278549	3.64374
G3XCX6	ALSADLDSQSSR	High	Unambiguous	1	0	2	1	625.523	1250.04	349.99	0.218674	3.33951
Q9HWZ6	VEGWGNADAAR	High	Unambiguous	1	0	2	1	573.155	1145.3	-201.116	-0.115192	2.46536
Q9HWZ6	VEGWGNADAAR	High	Unambiguous	1	0	2	1	573.54	1146.07	470.225	0.269329	2.44811
Q9I402; Q9HUA1	YNLVTSQTR	High	Unambiguous	1	0	2	1	541.709	1082.41	783.956	0.423949	2.2515
Q9I402; Q9HUA1	YNLVTSQTR	High	Unambiguous	1	0	2	1	541.653	1082.3	680.459	0.36798	2.47017
P08308	LTLTEDPK	High	Unambiguous	1	0	2	1	459.149	917.29	863.81	0.395841	2.38165
P08308	LTLTEDPK	High	Unambiguous	1	0	2	1	459.165	917.324	900.172	0.412503	2.15616
P72151	FGAQTGTATAGQVAVK	High	Unambiguous	1	0	2	1	754.121	1507.23	293.904	0.221426	3.37873
Q9I5W4	EFGQNLDDTR	High	Unambiguous	1	0	2	1	598.101	1195.2	549.635	0.32828	1.95719
P72151	FGAQTGTATAGQVAVK	High	Unambiguous	1	0	2	1	754.175	1507.34	366.654	0.276236	3.62643
Q9I130	LGYSSQALANQR	High	Unambiguous	1	0	2	1	654.6	1308.19	399.703	0.26134	2.89438
Q9I130	LGYSSQALANQR	High	Unambiguous	1	0	2	1	654.389	1307.77	76.9941	0.0503414	2.78727
Q9I1L9	SVAVELAGGGSQR	High	Unambiguous	1	0	2	1	616.109	1231.21	461.173	0.28377	3.64195
Q9I1L9	SVAVELAGGGSQR	High	Unambiguous	1	0	2	1	616.101	1231.2	448.179	0.275774	4.23478
Q9I131	YALSEEPADR	High	Unambiguous	1	0	2	1	575.923	1150.84	262.408	0.150955	2.64663
Q9HV43	MYAEQAQQGEDAPQGEQAK	High	Unambiguous	1	0	2	1	1040.3	2079.59	327.708	0.340637	4.20834
Q9I130	QSLGLQAGER	High	Unambiguous	1	0	2	1	529.947	1058.89	308.809	0.163446	2.19908
Q9I1R3	GTVNEGVLR	High	Unambiguous	1	0	2	1	473.148	945.288	817.846	0.386234	2.94968
Q9I129	EIQAVDTPR	High	Unambiguous	1	0	2	1	515.221	1029.43	872.735	0.44882	1.93783
Q9I129	EIQAVDTPR	High	Unambiguous	1	0	2	1	514.911	1028.81	269.586	0.13864	2.20989
Q9HWD2	GVSPDDETVEDER	High	Unambiguous	1	0	2	1	724.673	1448.34	497.188	0.359869	2.81738
Q9HWD2	GVSPDDETVEDER	High	Unambiguous	1	0	2	1	724.601	1448.19	398.106	0.288153	3.23685
P38103	IAVVGAAGR	High	Unambiguous	1	0	2	1	407.612	814.217	889.179	0.361671	1.65701
P72151	EVAAQQAELTR	High	Unambiguous	1	0	2	1	608.755	1216.5	716.433	0.43546	2.97771
P72151	EVAAQQAELTR	High	Unambiguous	1	0	2	1	608.512	1216.02	315.166	0.191563	2.77644
G3XCX6	EAANAPAQQAGGSFQGER	High	Unambiguous	1	0	2	1	895.377	1789.75	514.676	0.460333	3.7979
G3XCX6	EAANAPAQQAGGSFQGER	High	Unambiguous	1	0	2	1	895.238	1789.47	359.77	0.321783	3.83966
Q9HVW4	DQFADTMQK	High	Unambiguous	1	0	2	1	542.716	1084.42	873.992	0.473475	2.80639
Q59636	MVQLSER	High	Unambiguous	1	0	2	1	431.835	862.663	252.722	0.10898	1.53225
Q9HWD2	FSAADVDEK	High	Unambiguous	1	0	2	1	491.695	982.382	947.58	0.465003	3.14259
P72151	ISDTTTFGGR	High	Unambiguous	1	0	2	1	528.18	1055.35	793.918	0.4186	3.04256
P72151	ISDTTTFGGR	High	Unambiguous	1	0	2	1	528.119	1055.23	676.538	0.35671	2.68802
Q9HXZ4	TEASDLGGTMR	High	Unambiguous	1	0	2	1	569.658	1138.31	693.106	0.394211	2.07251
Q9I2A8	EEQDAFAAASQQK	High	Unambiguous	1	0	2	1	712.11	1423.21	395.661	0.281444	2.86447
Q9HWW1	GLGPGLDGK	High	Unambiguous	1	0	2	1	407.624	814.24	975.308	0.396681	2.08758
Q9I131	YALSEEPADR	High	Unambiguous	1	0	2	1	575.889	1150.77	202.992	0.116775	2.24391
Q9HYT1	VDAGVLNASVWQK	High	Unambiguous	1	0	2	1	694.225	1387.44	508.448	0.352542	2.97305
Q9I456	ASSALDASTIYGNPAGLSK	High	Unambiguous	1	0	2	1	912.635	1824.26	737.078	0.671817	4.15693
Q9I3D1	AEGVEVNVGTFPFAASGR	High	Unambiguous	1	0	2	1	905.178	1809.35	802.307	0.725244	4.92092
Q9HVD1	LGLSWDWDK	High	Unambiguous	1	0	2	1	560.664	1120.32	691.273	0.386956	2.64704
Q9HVD1	LGLSWDWDK	High	Unambiguous	1	0	2	1	560.588	1120.17	554.652	0.310479	2.67336
G3XD47	IGIEAAYPPFSLK	High	Unambiguous	1	0	2	1	703.777	1406.55	550.918	0.387233	2.93759
Q9I0L5	ATQVYDQDTWLPQETLDAVR	High	Unambiguous	1	0	2	1	1175.56	2350.1	412.099	0.484039	4.42687
Q9I0L5	ATQVYDQDTWLPQETLDAVR	High	Unambiguous	1	0	2	1	1175.32	2349.63	210.064	0.246734	4.02182
G3XCW5	EIQAVDTPSYDEDSGFYEFEQLDGK	High	Unambiguous	1	0	2	1	1441.99	2882.97	249.224	0.359163	2.0748
G3XCW5	EIQAVDTPSYDEDSGFYEFEQLDGK	High	Unambiguous	1	0	2	1	1441.84	2882.67	143.681	0.207063	2.36999
Q9I3D1	LGAEVTVLEALDK	High	Unambiguous	1	0	2	1	679.709	1358.41	480.943	0.326502	4.02321
Q9I3D1	LGAEVTVLEALDK	High	Unambiguous	1	0	2	1	679.779	1358.55	584.424	0.396753	3.98374
P30718	EMLPVLEAVAK	High	Unambiguous	1	0	2	1	600.463	1199.92	206.589	0.123919	2.16789
Q9I5H5	VVIGSGGTVGSQDWMQTALIAK	High	Unambiguous	1	0	2	1	1109.89	2218.77	278.456	0.30883	2.79375
Q9I5H5	VVIGSGGTVGSQDWMQTALIAK	High	Unambiguous	1	0	2	1	1110.58	2220.15	899.992	0.998161	1.7283
Q9I1L9	TSLLIVGGGPGGYVAAIR	High	Unambiguous	1	0	2	1	850.891	1700.77	-114.521	-0.0973985	3.55413
Q9I1L9	TSLLIVGGGPGGYVAAIR	High	Unambiguous	1	0	2	1	851.71	1702.41	848.998	0.72206	5.04824
Q9HT29	VEYLPYAESVELIK	High	Unambiguous	1	0	2	1	827.343	1653.68	484.88	0.400724	2.74452
Q9I788	SGIDVSEISIEGDEQEILYDK	High	Unambiguous	1	0	2	1	1170.79	2340.58	625.055	0.731037	4.46871
Q9I788	SGIDVSEISIEGDEQEILYDK	High	Unambiguous	1	0	2	1	1170.98	2340.95	786.833	0.920246	5.13651
O68822	ELGMGSFLAVAQGSDQPPR	High	Unambiguous	1	0	2	1	980.858	1960.71	382.78	0.375117	3.87175
Q9I6A7	VSEEGAIYNLAQFPISQR	High	Unambiguous	1	0	2	1	1011.73	2022.45	209.495	0.211802	2.88444
Q9I788	SFAGQGTITTLFGR	High	Unambiguous	1	0	2	1	728.801	1456.59	573.743	0.417616	4.18394
G3XCX6	IEPLAAEASAAGVGDIQALR	High	Unambiguous	1	0	2	1	977.248	1953.49	740.157	0.72241	3.02525
G3XCX6	IEPLAAEASAAGVGDIQALR	High	Unambiguous	1	0	2	1	976.811	1952.62	292.159	0.285154	3.65787
G3XCX6	IEPLAAEASAAGVGDIQALR	High	Unambiguous	1	0	3	1	651.386	1952.14	49.987	0.0325256	2.33155
G3XDA5	LLPVTFEGGQVTSTDLK	High	Unambiguous	1	0	2	1	903.29	1805.57	334.125	0.301543	3.30076
Q9HVS5	VLPGLAESWDVSDDGK	High	Unambiguous	1	0	2	1	844.701	1688.39	341.56	0.288245	3.7059
Q9I6Z3	GTFVINPEGVIK	High	Unambiguous	1	0	2	1	637.776	1274.55	651.946	0.415197	2.59269
Q9I6M5	LYVQDGVYDAFVDK	High	Unambiguous	1	0	2	1	816.644	1632.28	297.39	0.242639	3.59809
Q9I6M5	LYVQDGVYDAFVDK	High	Unambiguous	1	0	2	1	816.97	1632.93	697.235	0.568872	4.63144
Q9HXZ5	VQLVGDDLFVTNTK	High	Unambiguous	1	0	2	1	775.283	1549.56	472.987	0.366287	4.41552
Q9HXZ5	VQLVGDDLFVTNTK	High	Unambiguous	1	0	2	1	775.28	1549.55	468.258	0.362625	3.27452
Q9I636	WIGAYENNNVDVGLATGLQGK	High	Unambiguous	1	0	2	1	1110.88	2220.75	738.683	0.819609	3.61726
Q9I1R3	LIGLLANVPDR	High	Unambiguous	1	0	2	1	591.199	1181.39	581.286	0.343164	2.98492
Q9I130	LTFSADEDTALTLIPTQR	High	Unambiguous	1	0	2	1	996.832	1992.66	315.69	0.314431	2.14348
P09591	LVETLDSYIPEPVR	High	Unambiguous	1	0	2	1	816.722	1632.44	961.244	0.783832	3.13324
Q9HVA8	LTPADLGEASEALSLER	High	Unambiguous	1	0	2	1	886.729	1772.45	306.317	0.271382	3.4747
G3XDA1	TGPQPSQDAQPAVMSSAVVFK	High	Unambiguous	1	0	2	1	1073.25	2145.49	198.617	0.213023	3.5524
Q9I1R3	VASFDSNPPFGFVDAK	High	Unambiguous	1	0	2	1	849.615	1698.22	239.554	0.203359	3.14842
Q9HVS1	AIPALAESWDIGDDGK	High	Unambiguous	1	0	2	1	829.684	1658.36	334.013	0.276865	2.33963
P72173	GYLPIEGIAAYDQGVQK	High	Unambiguous	1	0	2	1	911.693	1822.38	241.613	0.220102	3.25348
Q9I3L9	THFIDGGVFDQIYSPN	High	Unambiguous	1	0	2	1	905.731	1810.45	337.333	0.30526	3.95609
Q9I6H6	EQPAMNLPLPMTDNIR	High	Unambiguous	1	0	2	1	920.657	1840.31	216.321	0.199006	3.01171
Q9HV43	LESLVEDLVQR	High	Unambiguous	1	0	2	1	651.301	1301.6	679.868	0.442156	3.51723
Q9HV43	LESLVEDLVQR	High	Unambiguous	1	0	2	1	651.386	1301.76	809.755	0.526629	3.6553
Q9HVA8	LTPADLGEASEALSLER	High	Unambiguous	1	0	2	1	886.88	1772.75	476.618	0.422261	2.97615
Q9HV43	IINEPTAAALAYGLDK	High	Unambiguous	1	0	2	1	830.386	1659.76	-78.7765	-0.0653804	3.62096
Q9I130	LTFSADEDTALTLIPTQR	High	Unambiguous	1	0	2	1	997.188	1993.37	672.826	0.670144	2.66289
Q9I5Y4	VLPAVEILEQR	High	Unambiguous	1	0	2	1	634.246	1267.48	586.394	0.371405	2.35113
Q9HTD9	LDDINQILDQMR	High	Unambiguous	1	0	2	1	737.71	1474.41	459.223	0.338387	3.56315
Q9HTD9	LDDINQILDQMR	High	Unambiguous	1	0	2	1	737.804	1474.6	586.202	0.431954	3.13935
Q9HUQ6	AAMSAAVDNLPEEFATLR	High	Unambiguous	1	0	2	1	953.683	1906.36	221.251	0.210845	3.01847
Q9HUQ6	AAMSAAVDNLPEEFATLR	High	Unambiguous	1	0	2	1	953.566	1906.13	98.5361	0.0939018	2.06954
Q9HZH7	TAWEGILVEQLDAR	High	Unambiguous	1	0	2	1	801.196	1601.39	345.118	0.276238	3.57341
Q9HZH7	TAWEGILVEQLDAR	High	Unambiguous	1	0	2	1	801.123	1601.24	253.003	0.202508	3.20159
Q9I5T4	YTLEFALMADGVAPK	High	Unambiguous	1	0	2	1	813.737	1626.47	394.877	0.321	2.07914
Q9I636	WGSLYDALYGTDVISEEGGAEK	High	Unambiguous	1	0	2	1	1180.79	2360.58	205.011	0.241923	4.60922
G3XD49	IDAGGIDLVDPTLYGYAVGDPR	High	Unambiguous	1	0	2	1	1139.38	2277.75	266.83	0.303805	3.99008
Q9I636	WGSLYDALYGTDVISEEGGAEK	High	Unambiguous	1	0	2	1	1180.83	2360.66	241.424	0.284892	3.97196
G3XD11	QQNLLGSYDAFLPIGDNNTK	High	Unambiguous	1	0	2	1	1104.73	2208.46	167.254	0.184657	3.3634
G3XD11	QQNLLGSYDAFLPIGDNNTK	High	Unambiguous	1	0	2	1	1104.42	2207.83	-120.218	-0.132726	3.06991
Q9I2A8	TAVGSFQGSLAGIPAPELGAAVIR	High	Unambiguous	1	0	2	1	1142.39	2283.78	670.504	0.765129	4.55162
Q9I1R3	VDLVLANFTITPER	High	Unambiguous	1	0	2	1	794.744	1588.48	381.608	0.302972	1.81683
Q9HWD2; Q9I244	AEVPLGEMFGYATDVR	High	Unambiguous	1	0	2	1	878.123	1755.24	226.382	0.198632	4.86096
Q9I636	ISSQLLANWLR	High	Unambiguous	1	0	2	1	651.353	1301.7	739.165	0.48073	2.58101
Q9HWD2; Q9I244	AEVPLGEMFGYATDVR	High	Unambiguous	1	0	2	1	878.208	1755.41	323.49	0.283837	4.68456
Q9I636	ISSQLLANWLR	High	Unambiguous	1	0	2	1	651.063	1301.12	293.955	0.191179	2.90945
Q9I3F5	FVEFYGDGLADLPLADR	High	Unambiguous	1	0	2	1	949.802	1898.6	349.682	0.331836	4.34346
Q9HWD2	GNITEGLVFENEVVGGVVPK	High	Unambiguous	1	0	2	1	1029.37	2057.74	314.632	0.323613	3.38767
Q9HWD2	GNITEGLVFENEVVGGVVPK	High	Unambiguous	1	0	2	1	1029.08	2057.16	33.7107	0.034673	2.5665
Q9HX33	NLLTQGMVVADTYYR	High	Unambiguous	1	0	2	1	873.237	1745.47	914.211	0.797134	3.23072
O86428	DGVIWYDGELVQWR	High	Unambiguous	1	0	2	1	868.752	1736.5	375.921	0.32627	2.61444
P30718	MLVGVNVLADAVK	High	Unambiguous	1	0	2	1	665.336	1329.66	679.939	0.451738	3.60375
P30718	MLVGVNVLADAVK	High	Unambiguous	1	0	2	1	665.112	1329.22	343.795	0.228411	2.86753
Q9I3D1	NLTGGIATLFK	High	Unambiguous	1	0	2	1	568.322	1135.64	868.673	0.492821	2.29315
Q9HWK6	NDYFSDFSGVYSQISR	High	Unambiguous	1	0	2	1	943.03	1885.05	113.342	0.106816	3.61638
Q9I3D1	NLTGGIATLFK	High	Unambiguous	1	0	2	1	568.239	1135.47	722.144	0.409691	1.99568
Q9HWK6	NDYFSDFSGVYSQISR	High	Unambiguous	1	0	2	1	943.481	1885.95	591.432	0.557377	4.06166
Q9I0H9	WDLELDAATGAVLK	High	Unambiguous	1	0	2	1	751.793	1502.58	526.007	0.394976	2.48163
O30508	FAPSLVIDDAEIDEGLER	High	Unambiguous	1	0	2	1	995.34	1989.67	347.925	0.346008	3.50167
Q9I5H5	NAFDQLLASEDFAK	High	Unambiguous	1	0	2	1	785.26	1569.51	480.866	0.377181	2.80254
Q9HV43	LIDYLVDEFK	High	Unambiguous	1	0	2	1	628.155	1255.3	510.626	0.320331	2.27807
Q9HVW4	GTVYPVSYTMTNLAGGWK	High	Unambiguous	1	0	2	1	973.332	1945.66	362.281	0.35231	3.01139
Q9HTR6	IFVVNLEQAIR	High	Unambiguous	1	0	2	1	651.781	1302.55	612.168	0.398447	3.11552
Q9I1L9	AVSELSTAFAQSLEMGAR	High	Unambiguous	1	0	2	1	934.789	1868.57	347.45	0.324505	4.53903
Q9I1L9	AVSELSTAFAQSLEMGAR	High	Unambiguous	1	0	2	1	934.79	1868.57	347.973	0.324993	3.75842
Q9I5E3	TGASVLGTLEPELSFDQQR	High	Unambiguous	1	0	2	1	1025.13	2049.24	593.352	0.607601	4.53101
Q9I5E3	TGASVLGTLEPELSFDQQR	High	Unambiguous	1	0	2	1	1024.8	2048.6	278.763	0.285458	4.22122
Q9HT68	VLTQVDMALINTNYALEAK	High	Unambiguous	1	0	2	1	1054.74	2108.47	646.311	0.680924	4.48534
Q9I407	SPWGPLGMVVEGK	High	Unambiguous	1	0	2	1	679.291	1357.58	646.577	0.438605	2.76081
Q9I407	SPWGPLGMVVEGK	High	Unambiguous	1	0	2	1	679.274	1357.54	620.484	0.420905	2.70626
O86428	DGVIWYDGELVQWR	High	Unambiguous	1	0	2	1	868.814	1736.62	447.369	0.388282	3.31957
Q9HVW4	GTVYPVSYTMTNLAGGWK	High	Unambiguous	1	0	2	1	973.634	1946.26	672.831	0.654312	3.41381
Q9HV43	IINEPTAAALAYGLDK	High	Unambiguous	1	0	2	1	830.76	1660.51	371.515	0.308338	4.42846
Q51487	IQKDINVAQYEK	High	Unambiguous	1	1	3	1	484.079	1450.22	999.666	0.482763	2.22988
Q9I130	VSYQLSADLPDLQQADR	High	Unambiguous	1	0	2	1	960.873	1920.74	931.672	0.893917	4.34847
Q9I6J1	SGYDVVVPSNSFLAK	High	Unambiguous	1	0	2	1	792.542	1584.08	799.718	0.632902	3.46925
P21175	IALAGPVTGPVAQYGDMQR	High	Unambiguous	1	0	2	1	972.406	1943.8	-100.834	-0.098011	1.82311
Q9I3D1	GVTIDVPAMVAR	High	Unambiguous	1	0	2	1	615.204	1229.4	593.61	0.364676	3.02474
Q9I5I4	IGLVEQVVDSGEAR	High	Unambiguous	1	0	2	1	736.838	1472.67	606.695	0.446459	3.51558
Q9I585	DLNAFYQSPLGK	High	Unambiguous	1	0	2	1	676.918	1352.83	106.67	0.0721456	2.09743
Q9I585	DLNAFYQSPLGK	High	Unambiguous	1	0	2	1	677.076	1353.14	339.587	0.229677	2.79754
Q9I083	EIFNQVQYVVQSGPAK	High	Unambiguous	1	0	2	1	904.368	1807.73	437.118	0.394922	4.10944
Q9I083	EIFNQVQYVVQSGPAK	High	Unambiguous	1	0	2	1	904.367	1807.73	436.645	0.394495	4.2806
O52762	TQQGIENLTNAEAAEVIAQDR	High	Unambiguous	1	0	2	1	1136.38	2271.75	279.064	0.316894	4.85872
P30718	GDNEEQNVGIALLR	High	Unambiguous	1	0	2	1	764.807	1528.61	543.491	0.415166	3.22403
Q9I5E3	FSSPQEATAELLK	High	Unambiguous	1	0	2	1	711.269	1421.53	562.024	0.399243	2.60396
Q9X2T1	MIAPVLDEVAR	High	Unambiguous	1	0	2	1	607.303	1213.6	-51.2823	-0.0311196	1.97156
Q9I129	SSGFYELEQLDGK	High	Unambiguous	1	0	2	1	737.265	1473.52	565.464	0.416377	3.86315
Q9HZK4	EGTDVVLYGFGR	High	Unambiguous	1	0	2	1	657.265	1313.52	662.073	0.434536	2.23137
Q9I1L9	EIAADQVLVAVGR	High	Unambiguous	1	0	2	1	671.276	1341.55	590.875	0.396109	3.52293
Q9X2T1	MIAPVLDEVAR	High	Unambiguous	1	0	2	1	607.701	1214.39	604.702	0.366952	2.49655
Q9HX89	EKVTFSHCVPTILQMVMNAR	High	Unambiguous	1	1	3	1	769.359	2306.06	822.373	0.631628	2.00686
P48632	NVGYSAGNTLSDMAIYDR	High	Unambiguous	1	0	2	1	974.208	1947.41	265.92	0.258858	3.24451
Q9I5W4	ADWLEIR	High	Unambiguous	1	0	2	1	452.048	903.089	682.833	0.308119	2.38394
Q9HVG6	ALLNVIADAK	High	Unambiguous	1	0	2	1	514.717	1028.43	790.596	0.406214	2.33306
Q9HTP2	SPNIVFADAPDLK	High	Unambiguous	1	0	2	1	694.075	1387.14	300.709	0.208501	3.07915
P21175	IALAGPVTGPVAQYGDMQR	High	Unambiguous	1	0	2	1	972.633	1944.26	132.883	0.129162	3.12894
Q9I0L5	WFEGVPSPVK	High	Unambiguous	1	0	2	1	573.797	1146.59	861.357	0.493385	2.71616
Q9I5I4	IGLVEQVVDSGEAR	High	Unambiguous	1	0	2	1	736.755	1472.5	494.725	0.364062	3.81434
Q51404	MSQVLGGWAQQVR	High	Unambiguous	1	0	2	1	731.103	1461.2	993.735	0.725301	2.22596
Q9I788	SLATALVGIR	High	Unambiguous	1	0	2	1	501.195	1001.38	766.944	0.383708	2.911
Q9I788	SLATALVGIR	High	Unambiguous	1	0	2	1	501.053	1001.1	482.573	0.241435	2.67988
P08308	NNMGNSLLLIGAK	High	Unambiguous	1	0	2	1	672.906	1344.81	55.8263	0.0375357	2.88807
P14165	MPTIAAMVYK	High	Unambiguous	1	0	2	1	563.226	1125.44	764.412	0.429823	2.63664
Q9I0L5	IAWMEVYAGEK	High	Unambiguous	1	0	2	1	649.22	1297.43	619.308	0.401507	2.47833
P14165	MPTIAAMVYK	High	Unambiguous	1	0	2	1	562.888	1124.77	163.279	0.0918102	2.71841
Q9I0L5	IAWMEVYAGEK	High	Unambiguous	1	0	2	1	649.156	1297.3	520.457	0.33742	2.45328
Q9I0L5	WFEGVPSPVK	High	Unambiguous	1	0	2	1	573.524	1146.04	386.331	0.22129	2.13911
G3XDA1	TGPQPSQDAQPAVMSSAVVFK	High	Unambiguous	1	0	2	1	1073.26	2145.51	209.885	0.225108	3.45614
G3XDA1	ASELATLTPEGLAR	High	Unambiguous	1	0	2	1	714.861	1428.72	-37.9841	-0.0271353	2.05851
Q9HWD2	VYSGVLSSGDSVLNSVK	High	Unambiguous	1	0	2	1	855.961	1710.91	13.5207	0.0115662	2.90159
P53593	QLFAEYGLPVSK	High	Unambiguous	1	0	2	1	676.755	1352.5	574.356	0.388186	2.84109
Q9I130	VSYQLSADLPDLQQADR	High	Unambiguous	1	0	2	1	960.557	1920.11	602.157	0.577755	4.19428
Q9I130	AEQASLVQLGGAPAETWDQPR	High	Unambiguous	1	0	2	1	1112.76	2224.51	186.119	0.206973	5.04563
Q9I130	AEQASLVQLGGAPAETWDQPR	High	Unambiguous	1	0	2	1	1112.86	2224.72	279.424	0.310733	5.18237
P53593	QLFAEYGLPVSK	High	Unambiguous	1	0	2	1	676.427	1351.85	90.3108	0.0610377	3.00217
P95434	ALQGTDNADNPALLAELQHK	High	Unambiguous	1	0	3	1	707.73	2121.18	990.281	0.699494	1.67198
Q59636	TLSIIKPDAVSK	High	Unambiguous	1	0	2	1	636.887	1272.77	793.381	0.504494	3.13539
Q9I6J1	EGAGSFFDMVAIPK	High	Unambiguous	1	0	2	1	735.149	1469.29	392.02	0.287883	2.15375
Q59636	TLSIIKPDAVSK	High	Unambiguous	1	0	2	1	636.513	1272.02	206.43	0.131264	2.59442
Q51567	ANVTKPVVSYIAGVTAPPGK	High	Unambiguous	1	0	3	1	657.549	1970.63	772.975	0.507358	2.2783
P32722	WGEMQPTAPVFAAGGSR	High	Unambiguous	1	0	2	1	882.055	1763.1	717.858	0.632375	2.40074
Q9HZN9	GVSLETLAEQTTANFHR	High	Unambiguous	1	0	3	1	625.734	1875.19	666.335	0.416224	1.88044
Q9I060	EQYGADLVSLVNR	High	Unambiguous	1	0	3	1	488.134	1462.39	-929.284	-0.453413	1.92111
Q9I323	EGEVNATIGQSQK	High	Unambiguous	1	0	2	1	681.14	1361.27	442.045	0.300739	1.92134
Q51567	ANVTKPVVSYIAGVTAPPGK	High	Unambiguous	1	0	3	1	657.497	1970.48	692.633	0.454624	2.48448
P53593	AFAQQWLGK	High	Unambiguous	1	0	2	1	525.185	1049.36	767.52	0.402395	2.91621
P08308	YLLDLSR	High	Unambiguous	1	0	2	1	440.36	879.712	248.459	0.109259	1.68769
Q51344	SEAFPTEHFGAPLGGSLIPWIDK	High	Unambiguous	1	0	3	1	824.276	2470.81	635.018	0.522671	2.94346
P14756	SGHFVANIAADLPGSTTAAVSAEQVLAQAK	High	Unambiguous	1	0	3	1	975.907	2925.71	408.673	0.39839	2.45632
Q9HTP2	LGPALATGNSVILKPSEK	High	Unambiguous	1	0	3	1	599.29	1795.86	458.593	0.274396	2.33913
Q9I5Y4	EVPLLADYLDGVEVK	High	Unambiguous	1	0	2	1	831.255	1661.5	974.78	0.809011	2.48869
Q9HT89	AWQNLVEDESR	High	Unambiguous	1	0	2	1	674.28	1347.55	681.913	0.459143	2.02564
P48632	NYDNTTDDFINWDGDIGKPDWGTPSQYIDDK	High	Unambiguous	1	0	3	1	1202.99	3606.95	383.848	0.46133	2.13811
Q9I2V5	DGIEPVQPGSVGPLK	High	Unambiguous	1	0	2	1	747.352	1493.7	600.784	0.448426	1.77563
G3XDA1	TGPQPSQDAQPAVMSSAVVFK	High	Unambiguous	1	0	3	1	716.143	2146.41	628.832	0.449628	2.90002
P95434	ALQGTDNADNPALLAELQHK	High	Selected	1	0	3	1	707.59	2120.76	791.974	0.559418	1.01421
Q9I5E3	FSSPQEATAELLK	High	Unambiguous	1	0	2	1	711.062	1421.12	270.323	0.192028	1.9995
Q9I3E1	AVALGEQGAFAGMAPGSLFVDHTTASAEVAR	High	Unambiguous	1	0	3	1	1011.8	3033.39	623.916	0.630466	1.6676
G3XDA5	LLPVTFEGGQVTSTDLK	High	Unambiguous	1	0	2	1	903.071	1805.14	92.0767	0.0830978	2.21511
Q9HTL9	AVIEASGGYLHDVAK	High	Selected	1	0	3	2	510.833	1530.49	450.509	0.229729	1.26315
Q9I685	DGQPWDANMVLDDGGDLTEILHK	High	Unambiguous	1	0	3	1	847.487	2540.45	500.255	0.423412	2.04518
Q9HYZ0	EYIFSDAGQINLAK	High	Unambiguous	1	0	2	1	785.286	1569.57	490.575	0.384806	2.32986
Q9I1R3	QIEGLDVDYAK	High	Unambiguous	1	0	2	1	625.959	1250.91	227.393	0.142192	1.59483
P31961	VLVDDAEWQAR	High	Unambiguous	1	0	2	1	651.619	1302.23	447.934	0.291526	1.82561
Q9HZP6	AILVESNDELNSLAVAK	High	Unambiguous	1	0	2	1	893.757	1786.51	306.69	0.273868	2.99653
G3XD47	IGIEAAYPPFSLK	High	Unambiguous	1	0	2	1	703.943	1406.88	786.762	0.553005	3.01516
G3XDA1	EITDQLHQVMSEVALLR	High	Unambiguous	1	0	3	1	661.565	1982.68	324.095	0.214123	2.71968
Q9I6J1	VLHVYNWSDYIAPDTLEK	High	Unambiguous	1	0	3	1	722.36	2165.07	920.274	0.663541	3.26722
Q9HV59	APVAGIAMGLVK	High	Unambiguous	1	0	2	1	563.924	1126.84	156.609	0.0882228	2.41498
Q9I6J1	NDPGIYPSEEVMK	High	Unambiguous	1	0	2	1	740.051	1479.09	278.275	0.20574	2.17382
Q9I5W4	IEDAGQASLAVGLNTQR	High	Unambiguous	1	0	2	1	872.606	1744.2	746.454	0.650499	1.86888
Q9I130	QSLGLQAGER	High	Unambiguous	1	0	2	1	530.088	1059.17	576.691	0.305231	2.12302
Q9I788	GMSAAFEK	High	Unambiguous	1	0	2	1	420.951	840.895	598.084	0.251312	1.81029
G3XD11	NLNSPNLDK	High	Unambiguous	1	0	2	1	507.896	1014.78	258.716	0.131236	2.52283
P30718	GYLSPYFVNKPDTMAAELDSPLLLLVDK	High	Unambiguous	1	0	3	1	1037.48	3110.41	256.559	0.265934	2.62379
Q9HV60	TEEAVSDTWITSK	High	Unambiguous	1	0	2	1	733.976	1466.94	165.987	0.121727	2.83806
Q9HXZ4	TEASDLGGTMR	High	Unambiguous	1	0	2	1	569.495	1137.98	407.118	0.231553	2.27481
Q9I0L5	GPLTTPVGGGIR	High	Unambiguous	1	0	2	1	563.252	1125.5	759.054	0.426832	2.24603
P30718	VGAATEVEMK	High	Unambiguous	1	0	2	1	517.922	1034.84	307.787	0.159206	2.56162
Q9I402	ETGTITLGHR	High	Unambiguous	1	0	2	1	543.164	1085.32	688.33	0.373272	1.46999
G3XCX6	FAATPLER	High	Unambiguous	1	0	2	1	453.028	905.049	619.337	0.280091	1.47125
Q9I788	ALPLTLGGLGK	High	Unambiguous	1	0	1	1	1039.54	1039.54	-103.096	-0.107184	1.82057
P14165	AIGIPTSMFTVIFALAR	High	Unambiguous	1	0	2	1	904.682	1808.36	189.965	0.17173	2.74318
Q9HWD2	YAEAPSNIVEALVK	High	Unambiguous	1	0	2	1	752.445	1503.88	51.2278	0.0385183	1.54817
Q9I722	GAEPVSPGQLEGLR	High	Unambiguous	1	0	1	1	1410.12	1410.12	270.483	0.381311	0.369001
Q9I0L5	FTEGAFK	High	Unambiguous	1	0	2	1	400.591	800.176	972.111	0.388552	1.56416
Q9I5W4	EFGQNLDDTR	High	Unambiguous	1	0	2	1	597.973	1194.94	334.626	0.199862	2.04721
G3XDA1	TGPQPSQDAQPAVMSSAVVFK	High	Selected	1	0	3	1	716.28	2146.82	820.468	0.586652	1.63127
Q9HVU1	VLLLTDTTHSIPVQVNR	High	Unambiguous	1	0	2	1	952.605	1904.2	-982.622	-0.936476	1.08165
Q9I6J1	NDPGIYPSEEVMK	High	Unambiguous	1	0	2	1	740.096	1479.18	338.622	0.250357	1.53508
Q9I324	LGVQVSDLTLDVANGAAQATHSGFQAK	High	Unambiguous	1	0	3	1	900.906	2700.7	861.794	0.775149	2.62618
Q9I636	VPDINDVGLMEDR	High	Unambiguous	1	0	2	1	737.072	1473.14	292.786	0.215593	2.319
P21175	FMGPEGVGNSEITAIAGDASEGMLATLPR	High	Unambiguous	1	0	3	1	964.74	2892.21	281.922	0.271716	2.80318
Q9I0L5	FTEGAFK	High	Unambiguous	1	0	2	1	400.596	800.184	982.647	0.392763	1.59686
Q9I130	YLSLPLR	High	Unambiguous	1	0	2	1	431.384	861.761	280.773	0.120946	1.94962
Q9HU65	IFSEQASWNTDADIESGNK	High	Unambiguous	1	0	2	1	1056.36	2111.72	-111.164	-0.117387	1.34015
Q9I0Q3	MDGYELAR	High	Selected	1	0	2	1	477.65	954.294	-148.062	-0.070658	1.60127
Q59636	ELMGATDPK	High	Unambiguous	1	0	2	1	481.621	962.234	798.744	0.383982	2.04263
Q9I6Z3	AQFPLIGDPTHQLTNAFGVHIPEEGLALR	High	Unambiguous	1	0	3	1	1048.41	3143.2	494.414	0.517758	1.79027
G3XDA5	QPGTVFPLESNGEPVHDFASLGLTAK	High	Unambiguous	1	0	3	1	905.251	2713.74	874.143	0.790041	1.71024
Q9I1R3	QIEGLDVDYAK	High	Unambiguous	1	0	2	1	625.917	1250.83	160.63	0.100444	1.561
Q9I788	GMSAAFEK	High	Unambiguous	1	0	2	1	420.931	840.855	550.731	0.231415	1.74511
Q9I5W4	GLAYGTNVLTQLSGTNAAHAPLLK	High	Unambiguous	1	0	3	1	804.855	2412.55	930.573	0.747656	2.49643
Q9HVD1	SWWQTSTGR	High	Unambiguous	1	0	2	1	554.883	1108.76	217.142	0.120353	1.7763
G3XD33	AVDPSLSINSTFDQLAAAGVAHATPAAAAAEVGVVGVQELPHDLALAA	High	Unambiguous	1	0	3	1	1537.19	4609.56	691.339	1.06152	2.18871
Q9I690	IDKEGQHAFIEFR	High	Unambiguous	1	1	3	1	531.097	1591.28	924.568	0.489961	2.7844
Q9HTL9	YFTQPYPAR	High	Unambiguous	1	0	2	1	572.204	1143.4	733.231	0.418881	1.71211
Q9I5Y8	AALGWEHAPFEIPAQIYAEWDAK	High	Unambiguous	1	0	3	1	872.548	2615.63	899.644	0.783673	2.65836
G3XD33	AVDPSLSINSTFDQLAAAGVAHATPAAAAAEVGVVGVQELPHDLALAA	High	Unambiguous	1	0	3	1	1536.52	4607.54	251.143	0.385619	2.17635
Q51344	KVIDQALDAGTR	High	Unambiguous	1	1	3	1	429.945	1287.82	864.848	0.370935	1.64094
Q9I6M5	DETFGPLAPVFR	High	Unambiguous	1	0	2	1	675.389	1349.77	801.865	0.540733	1.88747
Q9I6Z3	AQFPLIGDPTHQLTNAFGVHIPEEGLALR	High	Unambiguous	1	0	3	1	1048.41	3143.21	495.813	0.519223	2.26232
Q9I456	LDITLPESVDTSITHK	High	Unambiguous	1	0	2	1	885.255	1769.5	321.959	0.284762	2.08403
P09591	AIDQPFLMPIEDVFSISGR	High	Unambiguous	1	0	3	1	712.945	2136.82	812.974	0.578589	2.53512
G3XDA8	GDFRPNVNEQPGSASVVQSVSQSLNGIGYSGIGYK	High	Unambiguous	1	0	3	1	1205.61	3614.8	838.953	1.01004	2.68086
P28810	VEGYPDGNWVGPTLFAGVRPDMAIYR	High	Unambiguous	1	0	3	1	961.499	2882.48	718.343	0.689708	1.78245
G3XD33	STASDAAFIAGGDLHYTLFSNPSHTLWGK	High	Unambiguous	1	0	3	1	1022.59	3065.75	415.119	0.424041	1.47828
G3XDA8	YGYKPTAVPVAVDALAIFVHK	High	Unambiguous	1	0	3	1	754.241	2260.71	643.744	0.484793	1.14486
Q9I3F5	INPLSPVDLVIDHSVMVDK	High	Unambiguous	1	0	3	1	698.201	2092.59	704.127	0.490804	1.57767
Q9I2A2	SWVASANGHADFPLQNLPLGIFSR	High	Unambiguous	1	0	3	1	867.307	2599.91	993.606	0.86024	2.48268
Q9I5E6	SIANAVEVFFDDGSSTGQVAVEYPLGHR	High	Unambiguous	1	0	3	1	989.328	2965.97	181.271	0.179183	1.50439
P53593	AFAQQWLGK	High	Unambiguous	1	0	2	1	524.926	1048.84	273.794	0.143544	2.5361
Q9I5W4	IEDAGQASLAVGLNTQR	High	Unambiguous	1	0	2	1	872.742	1744.48	903.06	0.786973	1.72362
G3XD33	AVDPSLSINSTFDQLAAAGVAHATPAAAAAEVGVVGVQELPHDLALAA	High	Unambiguous	1	0	3	1	1537	4609	568.192	0.872436	2.8903
Q9I690	IDKEGQHAFIEFR	High	Unambiguous	1	1	3	1	531.025	1591.06	788.201	0.417696	2.5814
P32722	LFPQTATGFQLQSSEFEGLDLEAGHFTEGK	High	Unambiguous	1	0	3	1	1096.41	3287.22	804.711	0.881045	1.56703
Q9I0Q3	MDGYELAR	High	Unambiguous	1	0	2	1	477.668	954.329	-110.972	-0.0529578	1.59439

## Sheet: PAO1+AZM_rep2_TargetPeptideSpec
Protein Accessions	Annotated Sequence	Confidence	PSM Ambiguity	# Protein Groups	# Missed Cleavages	Charge	Rank	m/z [Da]	MH+ [Da]	DeltaM [ppm]	Deltam/z [Da]	XCorr
Q9I0L5	DEFGAELLDGGPWMQFK	High	Unambiguous	1	0	2	1	971.192	1941.38	766.935	0.743885	4.59186
G3XDA8	APNKPLDPLEAQFLK	High	Unambiguous	1	0	3	1	561.469	1682.39	869.406	0.487137	3.41464
Q51567	GGTTHLGLPVFNTVK	High	Unambiguous	1	0	3	1	514.582	1541.73	572.686	0.294141	2.56306
Q9HWK6	FANPNAAISAAGIHFAAPPAR	High	Unambiguous	1	0	3	1	689.305	2065.9	883.586	0.60793	3.04353
Q9I1L9	ILPGYDEELTKPVAQALR	High	Unambiguous	1	0	2	1	1007.31	2013.61	250.724	0.252366	2.42092
Q9I1L9	ILPGYDEELTKPVAQALR	High	Unambiguous	1	0	2	1	1007.36	2013.72	306.025	0.30803	1.91921
Q9I456	LDITLPESVDTSITHK	High	Unambiguous	1	0	2	1	885.201	1769.4	261.647	0.231418	2.91461
Q9HX91	LAGNVLLVHETLNQVK	High	Unambiguous	1	0	2	1	874.799	1748.59	334.169	0.292065	4.1273
Q9HX91	LAGNVLLVHETLNQVK	High	Unambiguous	1	0	2	1	874.822	1748.64	360.007	0.314648	2.56946
Q9HYI4	LAGNVLLVHETLDQVK	High	Unambiguous	1	0	3	1	584.029	1750.07	618.278	0.360454	1.86134
Q9I3F5	VLAVLGDSVTTDHISPAGNIK	High	Unambiguous	1	0	3	1	703.577	2108.72	747.792	0.525234	3.20614
Q9I3F5	VLAVLGDSVTTDHISPAGNIK	High	Unambiguous	1	0	3	1	703.502	2108.49	642.125	0.451015	2.95368
P42512	IDLENNPQEDPDHPGPPNNPFYISGGK	High	Unambiguous	1	0	3	1	988.11	2962.32	321.197	0.31706	4.13687
Q9I636	AFLDEAAPLESGSHVDATSYSVK	High	Unambiguous	1	0	3	1	799.146	2395.42	533.889	0.426069	2.1982
P42512	IDLENNPQEDPDHPGPPNNPFYISGGK	High	Unambiguous	1	0	3	1	988.382	2963.13	596.965	0.589277	3.74877
Q9HV43	SQVFSTADDNQGAVTIHVLQGER	High	Unambiguous	1	0	3	1	825.009	2473.01	323.487	0.266576	2.76287
Q9HV43	SQVFSTADDNQGAVTIHVLQGER	High	Unambiguous	1	0	3	1	825.296	2473.87	671.742	0.553563	3.39925
Q9HV43	AADDVVDAEFEEVKDNK	High	Unambiguous	1	1	3	1	632.515	1895.53	876.695	0.553449	3.13484
Q9HTL9	TVIHTDNAPAAIGTYSQAIK	High	Unambiguous	1	0	3	1	691.575	2072.71	786.106	0.542697	3.31445
Q9HXZ5	ALDHAMIELDGTENK	High	Unambiguous	1	0	3	1	553.347	1658.03	746.297	0.412152	2.56019
Q9HTL9	AVIEASGGYLHDVAK	High	Unambiguous	1	0	2	1	765.823	1530.64	550.98	0.421443	3.30252
Q9HTL9	AVIEASGGYLHDVAK	High	Unambiguous	1	0	3	1	511.06	1531.16	894.928	0.456352	1.48069
Q9HTL9	AVIEASGGYLHDVAK	High	Unambiguous	1	0	3	1	511.086	1531.24	945.498	0.48214	1.92751
P09591	GITINTSHVEYDSAVR	High	Unambiguous	1	0	2	1	882.275	1763.54	946.025	0.83339	4.65265
P09591	GITINTSHVEYDSAVR	High	Unambiguous	1	0	2	1	881.818	1762.63	427.156	0.376298	4.69832
P09591	GITINTSHVEYDSAVR	High	Unambiguous	1	0	3	1	588.393	1763.16	730.128	0.428799	2.62161
Q59636	TLSIIKPDAVSK	High	Unambiguous	1	0	2	1	636.862	1272.72	755.467	0.480385	3.07088
Q9HV43	DVLLLDVTPLTLGIETLGGVMTGLIEK	High	Unambiguous	1	0	3	1	937.801	2811.39	286.422	0.268338	5.20399
Q9HV43	DVLLLDVTPLTLGIETLGGVMTGLIEK	High	Unambiguous	1	0	3	1	938.033	2812.08	533.726	0.500027	4.75161
Q9I323	NGALQVANTVIQSFVQMANASVQVR	High	Unambiguous	1	0	3	1	882.812	2646.42	392.988	0.346535	3.45492
P43336	IGLVEALAPHGLAER	High	Unambiguous	1	0	3	1	516.404	1547.2	855.02	0.440585	3.10099
Q9I323	NGALQVANTVIQSFVQMANASVQVR	High	Unambiguous	1	0	3	1	882.706	2646.1	272.204	0.240028	3.67638
Q9I324	LGVQVSDLTLDVANGAAQATHSGFQAK	High	Unambiguous	1	0	3	1	900.978	2700.92	941.052	0.846438	2.23914
Q9HV43	DAGLDVSDIHEVILVGGQTR	High	Unambiguous	1	0	3	1	699.374	2096.11	967.159	0.675104	3.06395
Q9I7C4	EALLKPLQLVAGVVER	High	Unambiguous	1	0	3	1	579.297	1735.88	477.263	0.276025	3.89016
Q9I3D1	AQMNYDLIPSVIYTHPEIAWVGK	High	Unambiguous	1	0	3	1	883.325	2647.96	989.8	0.872787	2.31672
Q9I3D1	AQMNYDLIPSVIYTHPEIAWVGK	High	Unambiguous	1	0	3	1	883.142	2647.41	781.939	0.689499	2.89238
Q9HZ48	AAGFTPLAHGSQPWQDGTVFENLVLSK	High	Unambiguous	1	0	3	1	958.054	2872.15	592.165	0.566593	4.59608
Q9HVZ0	ERPSLPAVALTTDSSTITSIANDYSYNEVFSK	High	Unambiguous	1	0	3	1	1160.17	3478.49	512.096	0.593469	4.61242
Q9HVZ0	ERPSLPAVALTTDSSTITSIANDYSYNEVFSK	High	Unambiguous	1	0	3	1	1159.92	3477.73	294.478	0.341272	3.44731
Q9I1R3	DKYEVPPFTISNDLIGVGIPK	High	Unambiguous	1	1	3	1	768.586	2303.74	656.269	0.503628	3.20103
Q9I1R3	DKYEVPPFTISNDLIGVGIPK	High	Unambiguous	1	1	3	1	768.459	2303.36	490.282	0.376248	1.91071
Q9HZP7	VLVADNAAYAHQLPENVAPLIAELGK	High	Unambiguous	1	0	3	1	906.965	2718.88	889.011	0.804989	3.917
Q9I685	DGQPWDANMVLDDGGDLTEILHK	High	Unambiguous	1	0	3	1	847.58	2540.72	609.432	0.515819	1.98564
Q9HTD9	DIGGAHGVLVTAVSNSAFGQAIGMAR	High	Unambiguous	1	0	3	1	833.978	2499.92	256.686	0.213843	2.58265
Q9HV43	KTAEDYLGEPVTEAVITVPAYFNDSQR	High	Unambiguous	1	1	3	1	1005.71	3015.11	542.422	0.544859	2.60438
Q9I6J1	AAFGDNAPVDSWDLVFKPENIQK	High	Unambiguous	1	0	3	1	854.801	2562.39	438.062	0.373998	2.89331
Q9I6J1	AAFGDNAPVDSWDLVFKPENIQK	High	Unambiguous	1	0	3	1	854.752	2562.24	380.012	0.324437	2.04372
P14756	SGHFVANIAADLPGSTTAAVSAEQVLAQAK	High	Unambiguous	1	0	3	1	976.296	2926.87	807.753	0.787428	2.3788
Q9HWZ6	DLPNDIYVAIEIPANHAPIK	High	Unambiguous	1	0	3	1	735.563	2204.68	680.563	0.4998	1.24725
Q9HV43	KDVNPDEAVAVGAAIQGAVLAGDVK	High	Unambiguous	1	1	2	1	1204.41	2407.82	223.64	0.269182	4.94394
Q9HV43	KDVNPDEAVAVGAAIQGAVLAGDVK	High	Unambiguous	1	1	3	1	803.407	2408.21	383.544	0.307766	4.03192
Q9HV43	KDVNPDEAVAVGAAIQGAVLAGDVK	High	Unambiguous	1	1	3	1	803.515	2408.53	518.024	0.415677	3.83055
Q9HY15	AINEDILDQGYTVEGNQLINHLSVR	High	Unambiguous	1	0	3	1	938.18	2812.53	391.099	0.366515	3.55102
Q9I788	LLEQSVGGIALQQWGTAGGAASQHVLSASPEQLR	High	Unambiguous	1	0	3	1	1154.43	3461.29	430.071	0.495986	4.73164
Q9I788	LLEQSVGGIALQQWGTAGGAASQHVLSASPEQLR	High	Unambiguous	1	0	3	1	1154.29	3460.86	308.028	0.355239	5.71515
Q9I1S4	ALQDLFDAQGVGVPVEHALR	High	Unambiguous	1	0	3	1	712.736	2136.19	500.481	0.356196	3.24961
Q9I1S4	ALQDLFDAQGVGVPVEHALR	High	Unambiguous	1	0	3	1	712.745	2136.22	513.859	0.365718	3.19413
Q9I2W7	DVDVIAQTDLGVQALASHPLK	High	Unambiguous	1	0	3	1	731.332	2191.98	823.998	0.601567	2.71906
Q9I2W7	DVDVIAQTDLGVQALASHPLK	High	Unambiguous	1	0	3	1	731.37	2192.09	875.832	0.639409	2.32415
P21175	VAVFEGLNAGDKDFNALISK	High	Unambiguous	1	1	2	1	1054.78	2108.55	211.401	0.222827	2.78838
P21175	VAVFEGLNAGDKDFNALISK	High	Unambiguous	1	1	3	1	704.021	2110.05	923.543	0.648974	2.5799
Q9I5W4	GLAYGTNVLTQLSGTNAAHAPLLK	High	Unambiguous	1	0	3	1	804.782	2412.33	839.716	0.674658	2.67942
Q9I636	NAGQFLAFQGDAAKPQAVLLK	High	Unambiguous	1	0	2	1	1094.32	2187.64	204.214	0.223328	2.47854
P72151	NQVLQQAGTAILAQANQLPQAVLSLLR	High	Unambiguous	1	0	3	1	954.134	2860.39	618.338	0.589198	5.93966
P72151	NQVLQQAGTAILAQANQLPQAVLSLLR	High	Unambiguous	1	0	3	1	954.05	2860.13	529.56	0.504604	5.7998
G3XD33	AVDPSLSINSTFDQLAAAGVAHATPAAAAAEVGVVGVQELPHDLALAA	High	Unambiguous	1	0	3	1	1536.54	4607.59	263.783	0.405029	3.75422
Q9HUA7	LVYLDQPFTYEPLAFGLK	High	Unambiguous	1	0	2	1	1057.81	2114.61	232.714	0.245993	2.77478
Q9I0L5	DEFGAELLDGGPWMQFK	High	Unambiguous	1	0	2	1	970.993	1940.98	561.04	0.544178	3.52518
G3XD33	VVYGLMSGDSSALQGQIDALLK	High	Unambiguous	1	0	3	1	755.914	2265.73	241.575	0.182403	3.00416
G3XD33	VVYGLMSGDSSALQGQIDALLK	High	Unambiguous	1	0	2	1	1133.32	2265.64	203.373	0.230338	4.96779
G3XD33	VVYGLMSGDSSALQGQIDALLK	High	Unambiguous	1	0	2	1	1133.44	2265.86	301.883	0.34191	5.44661
G3XD33	VVYGLMSGDSSALQGQIDALLK	High	Unambiguous	1	0	3	1	756.199	2266.58	618.75	0.467193	3.72253
P43336	VPGDPILGLLDAYR	High	Unambiguous	1	0	2	1	750.283	1499.56	488.214	0.365874	2.89065
Q9I6M4	TGTFFATEQLGIVPDLTTFAK	High	Unambiguous	1	0	2	1	1129.43	2257.86	302.106	0.340953	4.19001
Q9I0L5	DEFGAELLDGGPWMQFK	High	Unambiguous	1	0	2	1	970.734	1940.46	294.358	0.285511	4.69313
P53641	HHNTYVVNLNNLIPGTEFEGK	High	Unambiguous	1	0	3	1	799.927	2397.77	653.849	0.522251	2.25374
G3XD33	VVYGLMSGDSSALQGQIDALLK	High	Unambiguous	1	0	2	1	1133.36	2265.71	234.413	0.265494	4.94931
G3XD33	VVYGLMSGDSSALQGQIDALLK	High	Unambiguous	1	0	3	1	756.311	2266.92	768.214	0.580047	5.07285
G3XD33	VVYGLMSGDSSALQGQIDALLK	High	Unambiguous	1	0	2	1	1133.83	2266.65	648.934	0.734976	5.76411
G3XD33	VVYGLMSGDSSALQGQIDALLK	High	Unambiguous	1	0	3	1	756.259	2266.76	698.857	0.527679	5.03248
G3XD89	FPDYWELFSPK	High	Unambiguous	1	0	2	1	715.242	1429.48	555.781	0.397018	2.74519
Q9I130	YLDLAPGELQLLDLEVDR	High	Unambiguous	1	0	3	1	691.757	2073.26	563.002	0.388864	2.64604
Q9I130	YLDLAPGELQLLDLEVDR	High	Unambiguous	1	0	3	1	691.818	2073.44	651.192	0.449777	2.16562
P48632	FNVTDDLNLFLGGR	High	Unambiguous	1	0	2	1	791.183	1581.36	349.626	0.276345	3.55898
Q9I130	YLDLAPGELQLLDLEVDR	High	Unambiguous	1	0	2	1	1037.26	2073.51	683.188	0.707814	4.19312
Q9I130	YLDLAPGELQLLDLEVDR	High	Unambiguous	1	0	2	1	1036.76	2072.52	205.061	0.212452	3.0535
Q9HWW1	ATVDSDTQLGLTFTYMFADK	High	Unambiguous	1	0	2	1	1113.27	2225.52	663.282	0.737585	4.52275
Q9HWW1	ATVDSDTQLGLTFTYMFADK	High	Unambiguous	1	0	2	1	1113.23	2225.46	633.424	0.704382	4.13067
Q9HXZ5	FNQIGSLTETLEAIQMAK	High	Unambiguous	1	0	2	1	997.673	1994.34	156.284	0.155818	3.44482
P21175	NQDPSGIFVLPAYSAVTVIAK	High	Unambiguous	1	0	2	1	1095.76	2190.51	149.246	0.163438	3.57354
P21175	NQDPSGIFVLPAYSAVTVIAK	High	Unambiguous	1	0	2	1	1095.8	2190.6	192.385	0.210679	3.35988
G3XDA1	SIGGIALQQWGTTGGAASQLVLDASPELR	High	Unambiguous	1	0	3	1	966.74	2898.21	583.025	0.562914	2.84813
G3XDA1	SIGGIALQQWGTTGGAASQLVLDASPELR	High	Unambiguous	1	0	3	1	966.19	2896.55	13.3245	0.0128649	1.22532
Q9I502	TIAALVDGFQLPIEK	High	Unambiguous	1	0	2	1	808.638	1616.27	841.052	0.679112	2.76788
Q9I502	TIAALVDGFQLPIEK	High	Unambiguous	1	0	2	1	808.451	1615.9	610.202	0.49271	2.28112
Q9HUA7	LVYLDQPFTYEPLAFGLK	High	Unambiguous	1	0	2	1	1058.11	2115.22	521.185	0.550924	2.61921
P30718	AIAQVGTISANSDESIGQIIAEAMEK	High	Unambiguous	1	0	3	1	883.307	2647.91	595.51	0.525305	4.98703
P30718	AIAQVGTISANSDESIGQIIAEAMEK	High	Unambiguous	1	0	3	1	883.26	2647.76	542.371	0.47843	5.24701
O52762	NPDNYFAEVEQAAFTPANVVPGIGFSPDK	High	Unambiguous	1	0	3	1	1032.53	3095.57	353.559	0.364694	3.20572
Q9I131	LPLTFFLSSGLLEEPEADGILGSNR	High	Unambiguous	1	0	3	1	892.761	2676.27	326.85	0.291484	5.28158
Q9I131	LPLTFFLSSGLLEEPEADGILGSNR	High	Unambiguous	1	0	3	1	892.913	2676.72	497.746	0.443889	4.5235
P09591	AIDQPFLMPIEDVFSISGR	High	Unambiguous	1	0	2	1	1068.72	2136.44	633.083	0.675843	4.44733
P09591	AIDQPFLMPIEDVFSISGR	High	Unambiguous	1	0	2	1	1068.71	2136.4	617.647	0.659364	4.54391
Q9I0L5	VNPGSLILSAEMMLR	High	Unambiguous	1	0	2	1	816.313	1631.62	462.134	0.376839	3.54923
Q9I0L5	VNPGSLILSAEMMLR	High	Unambiguous	1	0	3	1	544.696	1632.07	740.643	0.40263	4.4665
Q9I690	MDLGPASQEVELLLSVEGIR	High	Unambiguous	1	0	2	1	1078.88	2156.75	289.537	0.312139	5.27038
Q9I0L5	VNPGSLILSAEMMLR	High	Unambiguous	1	0	2	1	816.284	1631.56	426.805	0.348031	3.46153
Q9I690	MDLGPASQEVELLLSVEGIR	High	Unambiguous	1	0	2	1	1079.28	2157.54	656.859	0.708136	5.01602
Q9I690	MDLGPASQEVELLLSVEGIR	High	Unambiguous	1	0	3	1	719.975	2157.91	827.407	0.594665	2.8417
Q9HZ48	GPDIQEWGELGLLADLNAVAAEGK	High	Unambiguous	1	0	3	1	823.543	2468.62	958.536	0.787997	2.44964
Q9HZ48	GPDIQEWGELGLLADLNAVAAEGK	High	Unambiguous	1	0	2	1	1234.66	2468.32	838.043	1.03341	3.74762
Q9HWW1	VDVDVDPWVYMIGFGYK	High	Unambiguous	1	0	2	1	1002.7	2004.4	718.199	0.719263	4.67134
Q9HWW1	VDVDVDPWVYMIGFGYK	High	Unambiguous	1	0	2	1	1002.21	2003.42	228.69	0.229029	4.09217
G3XDA1	EITDQLHQVMSEVALLR	High	Unambiguous	1	0	3	1	661.855	1983.55	762.634	0.503857	3.11246
P09591	ADMVDDAELLELVEMEVR	High	Unambiguous	1	0	2	1	1039.2	2077.4	200.97	0.208705	2.38846
Q9HVS6	LESSDFAALGQLSADLLGK	High	Unambiguous	1	0	2	1	968.11	1935.21	106.833	0.103361	4.28536
Q9HVS6	LESSDFAALGQLSADLLGK	High	Unambiguous	1	0	2	1	968.288	1935.57	290.663	0.281218	4.1387
Q9HVS6	LESSDFAALGQLSADLLGK	High	Unambiguous	1	0	3	1	646.194	1936.57	806.788	0.52038	2.94727
Q9I5W4	LQANQSVALVSPYGGLLQLVYSGATPGQTVTVK	High	Unambiguous	1	0	3	1	1121.55	3362.63	837.088	0.937488	4.00266
Q9I5W4	LQANQSVALVSPYGGLLQLVYSGATPGQTVTVK	High	Unambiguous	1	0	3	1	1121.3	3361.89	616.259	0.690174	3.09612
Q9I0L5	NPIIPFIEGDGIGVDISPVMIK	High	Unambiguous	1	0	3	1	775.844	2325.52	541.807	0.419766	4.26679
Q9I0L5	NPIIPFIEGDGIGVDISPVMIK	High	Unambiguous	1	0	2	1	1162.88	2324.74	209.807	0.243823	5.27217
Q9I0L5	NPIIPFIEGDGIGVDISPVMIK	High	Unambiguous	1	0	2	1	1162.85	2324.69	185.963	0.216113	4.4363
Q9HV90	LLVLDPTLLVGGLGPR	High	Unambiguous	1	0	2	1	817.376	1633.75	453.734	0.370475	2.83623
Q9HXZ5	VFDAAGFADYLAGLTQR	High	Unambiguous	1	0	2	1	908.78	1816.55	906.448	0.82256	5.3538
Q9HY79	ILFLEGLPNLQDLGK	High	Unambiguous	1	0	2	1	835.82	1670.63	407.805	0.340507	3.52997
Q9HY79	ILFLEGLPNLQDLGK	High	Unambiguous	1	0	2	1	836.293	1671.58	973.73	0.813042	3.90207
Q9HY79	ILFLEGLPNLQDLGK	High	Unambiguous	1	0	2	1	835.714	1670.42	281.053	0.234672	4.32758
O52762	NPDNYFAEVEQAAFTPANVVPGIGFSPDK	High	Unambiguous	1	0	3	1	1033.09	3097.26	897.82	0.926095	3.61848
P09591	ADMVDDAELLELVEMEVR	High	Unambiguous	1	0	2	1	1039.7	2078.39	676.208	0.702236	3.89074
P09591	MVVTLIAPIAMEDGLR	High	Unambiguous	1	0	2	1	865.613	1730.22	739.845	0.639573	4.09908
G3XDA1	EITDQLHQVMSEVALLR	High	Unambiguous	1	0	3	1	661.802	1983.39	683.37	0.451488	3.89918
G3XDA1	EITDQLHQVMSEVALLR	High	Unambiguous	1	0	2	1	991.87	1982.73	350.246	0.3471	3.89349
Q9I5Y8	AALGWEHAPFEIPAQIYAEWDAK	High	Unambiguous	1	0	3	1	872.019	2614.04	292.861	0.255109	3.28743
Q9I5Y8	AALGWEHAPFEIPAQIYAEWDAK	High	Unambiguous	1	0	3	1	871.975	2613.91	242.202	0.21098	3.04918
G3XD33	VVYGLMSGDSSALQGQIDALLK	High	Unambiguous	1	0	3	1	756.233	2266.68	664.26	0.501556	4.43908
G3XD33	VVYGLMSGDSSALQGQIDALLK	High	Unambiguous	1	0	2	1	1133.38	2265.76	257.262	0.291373	5.1186
G3XD33	VVYGLMSGDSSALQGQIDALLK	High	Unambiguous	1	0	3	1	756.289	2266.85	738.871	0.557891	3.7659
G3XD33	VVYGLMSGDSSALQGQIDALLK	High	Unambiguous	1	0	2	1	1133.78	2266.55	603.451	0.683463	5.66645
P00282	NVMGHNWVLSTAADMQGVVTDGMASGLDK	High	Unambiguous	1	0	3	1	1002.61	3005.81	471.787	0.472478	6.0186
P00282	NVMGHNWVLSTAADMQGVVTDGMASGLDK	High	Unambiguous	1	0	3	1	1002.53	3005.56	388.169	0.388738	4.55035
O52762	VDDDYYSQPAALFHLFTDEQK	High	Unambiguous	1	0	3	1	835.427	2504.27	847.835	0.707136	2.4078
G3XDA1	SIGGIALQQWGTTGGAASQLVLDASPELR	High	Unambiguous	1	0	3	1	966.816	2898.43	661.792	0.638964	2.80645
Q9I3D1	AQMNYDLIPSVIYTHPEIAWVGK	High	Unambiguous	1	0	3	1	882.621	2645.85	191.44	0.168808	2.45438
Q9I3D1	AQMNYDLIPSVIYTHPEIAWVGK	High	Unambiguous	1	0	3	1	883.259	2647.76	914.56	0.806442	3.14724
P28810	VEGYPDGNWVGPTLFAGVRPDMAIYR	High	Unambiguous	1	0	3	1	961.388	2882.15	602.647	0.578624	2.21578
Q9HTL9	LNIFLTDLSHFAK	High	Unambiguous	1	0	3	1	507.221	1519.65	537.901	0.272327	3.67849
Q9HWF9	AQLADTEEDHAYWLEQQLGLIAR	High	Unambiguous	1	0	3	1	891.078	2671.22	337.852	0.300724	3.10571
P08308	GVDFVHTDVWVSMGEPVEAWGER	High	Unambiguous	1	0	3	1	868.772	2604.3	806.905	0.699911	3.0763
P08308	GVDFVHTDVWVSMGEPVEAWGER	High	Unambiguous	1	0	3	1	868.27	2602.8	227.726	0.19753	3.33476
Q9HU18	KMSFAEVYQGLQTGVVNGTENPWSNIYSQK	High	Unambiguous	1	1	3	1	1126.54	3377.62	588.946	0.662688	3.20821
Q9HU18	KMSFAEVYQGLQTGVVNGTENPWSNIYSQK	High	Unambiguous	1	1	3	1	1126.88	3378.62	884.897	0.995696	4.65829
Q9I6J1	AAFGDNAPVDSWDLVFKPENIQK	High	Unambiguous	1	0	3	1	855.021	2563.05	694.998	0.593358	2.69002
Q9I6J1	AAFGDNAPVDSWDLVFKPENIQK	High	Unambiguous	1	0	3	1	854.862	2562.57	509.409	0.434911	2.13362
G3XD11	RDSDVGYAAGLQAGILQELSK	High	Unambiguous	1	1	3	1	731.718	2193.14	914.335	0.66781	3.50171
G3XD11	RDSDVGYAAGLQAGILQELSK	High	Unambiguous	1	1	3	1	731.603	2192.79	757.146	0.553003	3.30067
Q9I6M5	VVSGGKPHALGGTFFEPTILVDVPK	High	Unambiguous	1	0	3	1	856.293	2566.86	567.656	0.485423	2.99222
G3XD89	VEAQVYYNYADHIMDNFR	High	Unambiguous	1	0	3	1	750.4	2249.19	521.516	0.390792	2.94537
G3XD89	VEAQVYYNYADHIMDNFR	High	Unambiguous	1	0	3	1	750.486	2249.44	636.12	0.476668	3.01631
P42512	LFGLTHELLGGVTYAQGETR	High	Unambiguous	1	0	3	1	722.045	2164.12	923.075	0.665268	4.59989
P42512	LFGLTHELLGGVTYAQGETR	High	Unambiguous	1	0	3	1	721.772	2163.3	544.013	0.392074	3.92927
Q9I788	SGHGEGLLDALDLATGTDR	High	Unambiguous	1	0	3	1	633.935	1899.79	982.782	0.621749	3.36637
Q9HWW1	TKVDVDVDPWVYMIGFGYK	High	Unambiguous	1	1	3	1	745.283	2233.83	775.032	0.576651	4.47746
Q9I788	MHIQSSQQNPSFVAELSQAVAGR	High	Unambiguous	1	0	2	1	1243.38	2485.76	214.122	0.266071	4.30699
Q9HWW1	TKVDVDVDPWVYMIGFGYK	High	Unambiguous	1	1	2	1	1116.93	2232.86	337.312	0.376458	3.90845
Q9I2A2	SWVASANGHADFPLQNLPLGIFSR	High	Unambiguous	1	0	3	1	867.189	2599.55	857.264	0.742198	3.049
P53641	HHNTYVVNLNNLIPGTEFEGK	High	Unambiguous	1	0	3	1	800.111	2398.32	884.24	0.706272	2.47025
O52762	VWPHGDYPLIEVGFFELNR	High	Unambiguous	1	0	3	1	764.04	2290.1	854.228	0.651534	3.36851
Q9I6J1	DLMHTLEVSDPGNEHAIPYMWGTIGIGYNPDK	High	Unambiguous	1	0	3	1	1191.19	3571.57	252.923	0.301035	4.46959
Q9I6J1	DLMHTLEVSDPGNEHAIPYMWGTIGIGYNPDK	High	Unambiguous	1	0	3	1	1191.49	3572.46	503.069	0.598764	3.92459
P14165	TVGWISHWQEMLSGPYK	High	Unambiguous	1	0	3	1	673.961	2019.87	440.577	0.296505	1.68097
P14165	TVGWISHWQEMLSGPYK	High	Unambiguous	1	0	3	1	674.275	2020.81	907.188	0.610531	2.95453
P14165	TVGWISHWQEMLSGPYK	High	Unambiguous	1	0	2	1	1010.32	2019.63	320.447	0.323487	3.18253
P14165	TVGWISHWQEMLSGPYK	High	Unambiguous	1	0	2	1	1010.4	2019.8	405.818	0.409669	3.44734
G3XD33	STASDAAFIAGGDLHYTLFSNPSHTLWGK	High	Unambiguous	1	0	3	1	1023.14	3067.42	959.091	0.979705	3.3797
G3XDA1	MHIQSLQQSPSFAVELHQAASGR	High	Unambiguous	1	0	3	1	841.654	2522.95	274.148	0.230491	4.83068
G3XDA1	MHIQSLQQSPSFAVELHQAASGR	High	Unambiguous	1	0	3	1	841.872	2523.6	533.17	0.448264	4.61319
Q9I2U1	MMIHQPLGGFQGQASDIEIHAK	High	Unambiguous	1	0	3	1	804.185	2410.54	977.74	0.784859	1.84134
G3XD89	YEHDLADSPTTLYAGLGHAER	High	Unambiguous	1	0	3	1	773.032	2317.08	427.955	0.330394	4.71484
Q51567	IGIMPGHIHLPGK	High	Unambiguous	1	0	3	1	457.713	1371.12	983.115	0.448883	2.76867
P14165	IFILHADHEQNASTSTVR	High	Unambiguous	1	0	2	1	1020.29	2039.58	268.486	0.273726	3.49905
P14165	IFILHADHEQNASTSTVR	High	Unambiguous	1	0	2	1	1020.34	2039.67	313.147	0.319258	3.44616
P14165	IFILHADHEQNASTSTVR	High	Unambiguous	1	0	3	1	680.684	2040.04	493.519	0.335433	3.48577
P14165	HDPYFVER	High	Unambiguous	1	0	2	1	532.111	1063.21	671.503	0.356736	2.12466
G3XD11	LGSLDLHSSSQFYLGANYK	High	Unambiguous	1	0	3	1	701.24	2101.71	793.559	0.555502	2.23672
G3XD11	LGSLDLHSSSQFYLGANYK	High	Unambiguous	1	0	3	1	701.314	2101.93	898.624	0.629049	2.38415
G3XCX6	LRVLGGLAEQVGALWQVLVTGER	High	Unambiguous	1	1	3	1	822.874	2466.61	894.137	0.734505	4.04311
Q9HU18	KLQIFDLPFLFDNIQAVDR	High	Unambiguous	1	1	3	1	765.048	2293.13	389.206	0.297384	4.19558
Q9HU18	KLQIFDLPFLFDNIQAVDR	High	Unambiguous	1	1	3	1	765.291	2293.86	707.131	0.540304	4.0809
Q9I2A8	LVDSMIEDGLWDAFNDYHMGITAENLAEK	High	Unambiguous	1	0	3	1	1100.8	3300.38	871.813	0.95827	4.37131
Q9I2A8	LVDSMIEDGLWDAFNDYHMGITAENLAEK	High	Unambiguous	1	0	3	1	1100.3	3298.89	418.034	0.45949	4.33305
Q9I6J0	AADNAYAFIDYLLRPEVIAK	High	Unambiguous	1	0	3	1	752.061	2254.17	433.84	0.325841	1.59025
P30718	GYLSPYFVNKPDTMAAELDSPLLLLVDKK	High	Unambiguous	1	1	3	1	1080.36	3239.06	417.921	0.451036	3.66578
Q9I685	IMDGSFANQVLAQIHLFEQK	High	Unambiguous	1	0	3	1	764.227	2290.67	654.103	0.499117	2.62589
Q9I685	IMDGSFANQVLAQIHLFEQK	High	Unambiguous	1	0	3	1	764.308	2290.91	760.486	0.580294	2.69426
Q9HWW1	TKVDVDVDPWVYMIGFGYK	High	Unambiguous	1	1	2	1	1117.28	2233.54	644.88	0.71972	4.12548
Q9I788	SGHGEGLLDALDLATGTDR	High	Unambiguous	1	0	2	1	949.819	1898.63	371.803	0.352827	5.59563
Q9I788	SGHGEGLLDALDLATGTDR	High	Unambiguous	1	0	2	1	950.297	1899.59	875.154	0.830488	4.90077
Q9HV43	AKLESLVEDLVQR	High	Unambiguous	1	1	2	1	750.528	1500.05	136.921	0.10268	3.2486
Q9HUA7	LELVSTSYDGIIPALLTDKFDMIGSGMTLTQER	High	Unambiguous	1	1	3	1	1206.24	3616.71	518.024	0.624191	2.13934
P53641	YVEAFWNLVNWDFVAK	High	Unambiguous	1	0	2	1	1001.79	2002.58	795.024	0.795418	3.88901
P53641	YVEAFWNLVNWDFVAK	High	Unambiguous	1	0	2	1	1001.25	2001.5	252.569	0.252694	3.61204
Q9HX91	LVEGGNGLENFDTANPFPIPQNGLEVIWNHITR	High	Unambiguous	1	0	3	1	1222.37	3665.09	888.278	1.08424	3.23495
Q9I672	NPPPTLGQHTDEVLETLLGLDAAALER	High	Unambiguous	1	0	3	1	958.104	2872.3	629.359	0.602189	4.47557
P30718	GYLSPYFVNKPDTMAAELDSPLLLLVDK	High	Unambiguous	1	0	3	1	1037.33	3109.98	117.123	0.121402	3.43715
P30718	GYLSPYFVNKPDTMAAELDSPLLLLVDK	High	Unambiguous	1	0	3	1	1037.53	3110.58	309.083	0.320377	2.76124
Q9HUD3	GNLVAVISDGTAILGLGNLGPLASKPVMEGK	High	Unambiguous	1	0	3	1	998.236	2992.69	346.803	0.345839	3.51596
Q9HUD3	GNLVAVISDGTAILGLGNLGPLASKPVMEGK	High	Unambiguous	1	0	3	1	998.261	2992.77	372.142	0.371107	2.70297
Q9I3F5	VALQNVASAFNEFLGLQLHPSSTEEGR	High	Unambiguous	1	0	3	1	972.83	2916.47	688.149	0.66853	4.08843
Q9I3F5	VALQNVASAFNEFLGLQLHPSSTEEGR	High	Unambiguous	1	0	3	1	972.821	2916.45	678.725	0.659374	2.76457
Q9I6J0	AADNAYAFIDYLLRPEVIAK	High	Unambiguous	1	0	3	1	752.317	2254.94	774.827	0.581945	2.38144
Q9I6J0	AADNAYAFIDYLLRPEVIAK	High	Unambiguous	1	0	3	1	752.306	2254.9	759.225	0.570226	2.3716
Q9HWD2	LGHTPVPVQLAIGAEENFVGQVDLIK	High	Unambiguous	1	0	3	1	915.55	2744.64	50.2163	0.0459395	3.86275
Q9HUD3	TLADALEGADVFVGLSGANLLEPEDLKR	High	Unambiguous	1	1	3	1	972.411	2915.22	583.207	0.566395	2.82893
Q9HWD2	LGHTPVPVQLAIGAEENFVGQVDLIK	High	Unambiguous	1	0	3	1	915.987	2745.95	527.512	0.482585	3.39383
Q9HUD3	TLADALEGADVFVGLSGANLLEPEDLKR	High	Unambiguous	1	1	3	1	972.628	2915.87	805.81	0.782582	3.33652
Q9HY79	DILESEEEHIDYLETQLGLIQK	High	Unambiguous	1	0	3	1	872.837	2616.5	453.855	0.395657	3.66573
Q9I1R3	IPLLTANKVDLVLANFTITPER	High	Unambiguous	1	1	3	1	813.982	2439.93	626.815	0.509476	2.58378
Q9HY79	DILESEEEHIDYLETQLGLIQK	High	Unambiguous	1	0	3	1	872.829	2616.47	444.683	0.387661	3.27529
Q9HTZ7	GVIAAIQSGALIGAETEHLEIINLDVPK	High	Unambiguous	1	0	3	1	958.407	2873.21	565.853	0.541631	4.46524
Q9HXG8	SIPIVFSTVTDPVGAHLTPSWEASGTNVTGVSDMLALDK	High	Unambiguous	1	0	3	1	1338.7	4014.09	265.704	0.355425	4.86271
Q9HXG8	SIPIVFSTVTDPVGAHLTPSWEASGTNVTGVSDMLALDK	High	Unambiguous	1	0	3	1	1338.58	4013.74	178.281	0.238481	4.53329
G3XDA1	EITDQLHQVMSEVALLR	High	Unambiguous	1	0	3	1	661.699	1983.08	527.521	0.348522	2.5793
G3XDA1	EITDQLHQVMSEVALLR	High	Unambiguous	1	0	3	1	661.818	1983.44	707.482	0.467419	2.97386
Q9HUP3	GGLVIGTDHAAEAVMGFFTK	High	Unambiguous	1	0	3	1	674.757	2022.26	613.132	0.41305	3.41203
Q9HV59	FAVLTDILGDEDHLGDMDFK	High	Unambiguous	1	0	3	1	751.455	2252.35	574.258	0.430896	3.02631
Q9HU15	AYVGHSLATASADQLISALGTFK	High	Unambiguous	1	0	3	1	774.735	2322.19	420.427	0.3253	2.49088
Q9HU15	AYVGHSLATASADQLISALGTFK	High	Unambiguous	1	0	3	1	774.773	2322.31	470.203	0.363813	3.41952
Q9HUA7	LELVSTSYDGIIPALLTDKFDMIGSGMTLTQER	High	Unambiguous	1	1	3	1	1205.98	3615.92	301.935	0.363815	3.58003
P53641	YVEAFWNLVNWDFVAK	High	Unambiguous	1	0	2	1	1001.92	2002.84	925.453	0.925911	3.59154
P30718	AGRPLLIVAEDVEGEALATLVVNNMR	High	Unambiguous	1	0	3	1	918.13	2752.38	686.486	0.62939	3.64151
Q9I788	EGQVGHDAGYLSTSR	High	Unambiguous	1	0	2	1	789.206	1577.4	424.575	0.334721	3.56021
Q9HV43	AKLESLVEDLVQR	High	Unambiguous	1	1	2	1	750.812	1500.62	515.867	0.38686	3.83867
Q9I1L9	NVWAIGDLAGEPMLAHR	High	Unambiguous	1	0	2	1	926.327	1851.65	924.086	0.854751	3.72734
Q9I1L9	NVWAIGDLAGEPMLAHR	High	Unambiguous	1	0	2	1	926.105	1851.2	684.028	0.632705	4.34844
Q9HWW1	WGVELVAATPFNHQVDVK	High	Unambiguous	1	0	2	1	1006.44	2011.88	914.547	0.91914	3.97573
Q9HWW1	WGVELVAATPFNHQVDVK	High	Unambiguous	1	0	2	1	1005.86	2010.71	329.594	0.331249	3.02254
Q9I788	SGIDVSEISIEGDEQEILYDK	High	Unambiguous	1	0	2	1	1170.36	2339.7	252.443	0.295246	4.43035
Q9I788	SGIDVSEISIEGDEQEILYDK	High	Unambiguous	1	0	2	1	1170.76	2340.51	594.891	0.695759	3.49083
G3XDA1	VLEEAALGEQSGHSQGLLDALDLASKPER	High	Unambiguous	1	0	3	1	1012.86	3036.56	993.35	1.00446	5.64221
G3XDA1	VLEEAALGEQSGHSQGLLDALDLASKPER	High	Unambiguous	1	0	3	1	1012.35	3035.02	485.721	0.491153	4.93019
Q9HWW1	WGVELVAATPFNHQVDVK	High	Unambiguous	1	0	2	1	1006.29	2011.58	761.993	0.765819	5.38829
Q9HWW1	WGVELVAATPFNHQVDVK	High	Unambiguous	1	0	2	1	1005.9	2010.79	373.32	0.375194	4.49746
Q9HWW1	WGVELVAATPFNHQVDVK	High	Unambiguous	1	0	3	1	671.291	2011.86	901.999	0.604353	3.94014
Q9I6J1	VLHVYNWSDYIAPDTLEK	High	Unambiguous	1	0	2	1	1082.82	2164.63	717.063	0.77553	4.21039
Q9I6J1	VLHVYNWSDYIAPDTLEK	High	Unambiguous	1	0	2	1	1082.76	2164.5	660.742	0.714617	3.91453
G3XDA1	EITDQLHQVMSEVALLR	High	Unambiguous	1	0	2	1	991.885	1982.76	365.397	0.362115	4.5658
Q9HWK6	LETHSGSLPDDVLLHFAGAGK	High	Unambiguous	1	0	3	1	722.509	2165.51	651.781	0.470173	5.42557
Q9I402	DASIPFSYLGTEPGKPIGYSHDLQLK	High	Unambiguous	1	0	3	1	945.64	2834.91	517.358	0.488635	2.17262
O86428	NTILTLAAEHGFK	High	Unambiguous	1	0	3	1	472.605	1415.8	728.187	0.343405	3.07879
Q9I1L9	LEDIAGTIHAHPTLGEAVQEAALR	High	Unambiguous	1	0	3	1	838.332	2512.98	264.848	0.221794	4.80487
Q9I1L9	LEDIAGTIHAHPTLGEAVQEAALR	High	Unambiguous	1	0	3	1	838.398	2513.18	344.145	0.2882	5.78104
Q9HV61	WGDLTDDDLQAADGHAEYLVGK	High	Unambiguous	1	0	3	1	797.412	2390.22	471.33	0.37535	2.81334
Q9I0L5	KPGDVDMVIFR	High	Unambiguous	1	0	2	1	639.18	1277.35	533.428	0.340506	3.27511
Q9I636	HGVISQEQVVESLK	High	Unambiguous	1	0	2	1	777.676	1554.35	973.986	0.756219	2.74779
P30718	DKFENMGAQLVK	High	Unambiguous	1	1	2	1	690.453	1379.9	144.228	0.0994955	3.18824
G3XDA1	VGHDDGYLSTSLNPGVAR	High	Unambiguous	1	0	3	1	620.545	1859.62	920.47	0.57005	4.76733
G3XDA1	VGHDDGYLSTSLNPGVAR	High	Unambiguous	1	0	2	1	929.706	1858.4	266.501	0.247568	4.88275
G3XDA1	VGHDDGYLSTSLNPGVAR	High	Unambiguous	1	0	3	1	620.398	1859.18	683.84	0.423504	3.80944
G3XDA1	VGHDDGYLSTSLNPGVAR	High	Unambiguous	1	0	2	1	929.801	1858.6	369.392	0.343149	4.9626
Q9I788	EGQVGHDAGYLSTSR	High	Unambiguous	1	0	2	1	789.228	1577.45	452.059	0.356389	3.49129
Q9I788	EGQVGHDAGYLSTSR	High	Unambiguous	1	0	3	1	526.433	1577.29	349.005	0.18343	3.4224
Q9I788	SFAGQGTITTLFGR	High	Unambiguous	1	0	2	1	728.654	1456.3	372.244	0.270949	3.58842
P09591	MVVTLIAPIAMEDGLR	High	Unambiguous	1	0	2	1	865.158	1729.31	214.338	0.185289	3.42909
Q9I1D2	GAPGLR	High	Unambiguous	1	0	1	1	570.887	570.887	965.918	0.550898	0.412175
Q9I685	ELIIAESEMPALMGLR	High	Unambiguous	1	0	2	1	887.196	1773.38	257.032	0.22785	3.89894
Q9I1L9	EIAADQVLVAVGR	High	Unambiguous	1	0	2	1	671.181	1341.35	448.388	0.300589	3.40058
Q9HWD2; Q9I244	LAQEDPSFR	High	Unambiguous	1	0	2	1	532.253	1063.5	918.947	0.4882	1.94106
Q9HTP2	SPNIVFADAPDLK	High	Unambiguous	1	0	2	1	693.911	1386.81	63.5627	0.0440721	3.25833
Q9I131	YALSEEPADR	High	Unambiguous	1	0	2	1	576.219	1151.43	776.03	0.446426	2.42507
Q9I402; Q9HUA1	YNLVTSQTR	High	Unambiguous	1	0	2	1	541.651	1082.29	676.057	0.365599	2.01447
Q9I5W4	ADWLEIR	High	Unambiguous	1	0	2	1	452.149	903.291	906.759	0.409163	2.74345
Q9HVG6	ALLNVIADAK	High	Unambiguous	1	0	2	1	514.757	1028.51	868.76	0.446375	2.93526
Q9I685	ELIIAESEMPALMGLR	High	Unambiguous	1	0	2	1	887.411	1773.82	500.425	0.443609	3.99251
O54439	IVAEQLGVK	High	Unambiguous	1	0	2	1	479.147	957.286	740.969	0.354397	1.79148
O54439	IVAEQLGVK	High	Unambiguous	1	0	2	1	479.188	957.37	828.128	0.396084	2.58071
Q9HV43	IELSSTQQTDVNLPYVTADASGPK	High	Unambiguous	1	0	3	1	845.97	2535.89	644.273	0.544252	3.10429
Q9I5E3	FSSPQEATAELLK	High	Unambiguous	1	0	2	1	710.808	1420.61	-85.9903	-0.0610846	2.27513
P30718	GDNEEQNVGIALLR	High	Unambiguous	1	0	2	1	764.709	1528.41	414.931	0.316961	3.20949
P13794	ASLDGQYGLEK	High	Unambiguous	1	0	2	1	591.149	1181.29	598.12	0.353066	2.914
P30718	GDNEEQNVGIALLR	High	Unambiguous	1	0	2	1	764.717	1528.43	425.718	0.325201	2.76432
Q9I585	DLNAFYQSPLGK	High	Unambiguous	1	0	2	1	677.13	1353.25	420.626	0.284487	2.47694
Q9I585	DLNAFYQSPLGK	High	Unambiguous	1	0	2	1	677.125	1353.24	413.406	0.279604	4.25997
Q9HZT6	LGLSALDTPASTSSISGEEVR	High	Unambiguous	1	0	2	1	1046.42	2091.84	852.09	0.89046	2.07624
P21175	IALAGPVTGPVAQYGDMQR	High	Unambiguous	1	0	2	1	972.631	1944.26	131.124	0.127453	2.62824
Q9HTL9	YFTQPYPAR	High	Unambiguous	1	0	2	1	572.153	1143.3	643.272	0.367489	2.73963
P21175	IALAGPVTGPVAQYGDMQR	High	Unambiguous	1	0	2	1	972.665	1944.32	165.786	0.161144	2.15631
Q51404	MSQVLGGWAQQVR	High	Unambiguous	1	0	2	1	731.064	1461.12	940.383	0.686361	2.15685
G3XD11	YYATYENISDTSSGNK	High	Unambiguous	1	0	2	1	906.874	1812.74	-27.9342	-0.0253194	4.62013
G3XDA1	TGPQPSQDAQPAVMSSAVVFK	High	Unambiguous	1	0	2	1	1073.29	2145.57	236.404	0.253551	4.95002
G3XDA1	TGPQPSQDAQPAVMSSAVVFK	High	Unambiguous	1	0	2	1	1073.29	2145.56	232.989	0.249889	3.89915
Q9HTP2	SPNIVFADAPDLK	High	Unambiguous	1	0	2	1	693.934	1386.86	96.3971	0.0668382	3.25494
Q9I3D1	GVTIDVPAMVAR	High	Unambiguous	1	0	2	1	615.136	1229.26	482.734	0.296561	3.26374
Q9I0L5	ALQYAVDNDR	High	Unambiguous	1	0	2	1	583.22	1165.43	745.171	0.4339	3.25055
Q9I083	EIFNQVQYVVQSGPAK	High	Unambiguous	1	0	2	1	904.372	1807.74	441.982	0.399317	4.34375
Q9HWD2	GVSPDDETVEDER	High	Unambiguous	1	0	2	1	724.665	1448.32	487.153	0.352606	3.1696
Q9I130	VSYQLSADLPDLQQADR	High	Unambiguous	1	0	2	1	959.873	1918.74	-110.691	-0.106205	3.56019
Q9HWD2	GVSPDDETVEDER	High	Unambiguous	1	0	2	1	724.572	1448.14	358.473	0.259466	2.65003
Q9I130	VSYQLSADLPDLQQADR	High	Unambiguous	1	0	2	1	960.73	1920.45	782.563	0.75085	4.124
Q9I0L5	IAWMEVYAGEK	High	Unambiguous	1	0	2	1	648.932	1296.86	175.324	0.113665	2.46905
Q9I0L5	IAWMEVYAGEK	High	Unambiguous	1	0	2	1	648.908	1296.81	138.325	0.0896781	2.84777
G3XCX6	EAANAPAQQAGGSFQGER	High	Unambiguous	1	0	2	1	895.292	1789.58	420.095	0.375738	3.20018
G3XCX6	EAANAPAQQAGGSFQGER	High	Unambiguous	1	0	2	1	895.225	1789.44	344.621	0.308233	3.49527
Q9HWD2	VYSGVLSSGDSVLNSVK	High	Unambiguous	1	0	2	1	856.302	1711.6	413.146	0.353424	3.99865
P53593	QLFAEYGLPVSK	High	Unambiguous	1	0	2	1	676.818	1352.63	667.915	0.451419	3.7087
Q9HWD2	VYSGVLSSGDSVLNSVK	High	Unambiguous	1	0	2	1	856.283	1711.56	389.958	0.333588	5.17419
Q9I2W9	FALSDAEVTELAK	High	Unambiguous	1	0	2	1	697.908	1394.81	780.257	0.54373	2.86174
Q9I456	TGFAYEPSPTSNEDR	High	Unambiguous	1	0	2	1	836.131	1671.26	314.703	0.262891	3.53408
P53593	QLFAEYGLPVSK	High	Unambiguous	1	0	2	1	676.745	1352.48	559.907	0.378421	2.98839
Q59638	LGELLADIR	High	Unambiguous	1	0	2	1	500.618	1000.23	644.961	0.322346	2.90112
Q9I130	AEQASLVQLGGAPAETWDQPR	High	Unambiguous	1	0	2	1	1113.32	2225.64	693.149	0.770816	4.79614
Q9HZP6	AILVESNDELNSLAVAK	High	Unambiguous	1	0	2	1	893.631	1786.25	165.479	0.147769	2.28002
Q9I6J1	SGYDVVVPSNSFLAK	High	Unambiguous	1	0	2	1	792.232	1583.46	407.473	0.322477	3.62877
Q9HZP6	AILVESNDELNSLAVAK	High	Unambiguous	1	0	2	1	893.896	1786.78	462.186	0.412723	3.25611
Q9HXZ4	TEASDLGGTMR	High	Unambiguous	1	0	2	1	569.728	1138.45	816.408	0.464341	2.25794
Q9I6J1	SGYDVVVPSNSFLAK	High	Unambiguous	1	0	2	1	792.155	1583.3	310.916	0.246061	3.11666
Q9HV59	APVAGIAMGLVK	High	Unambiguous	1	0	2	1	563.859	1126.71	40.3528	0.022732	2.97951
Q9HV59	APVAGIAMGLVK	High	Unambiguous	1	0	2	1	563.866	1126.72	52.8126	0.0297511	2.56981
Q9I129	SSGFYELEQLDGK	High	Unambiguous	1	0	2	1	736.944	1472.88	129.135	0.0950879	3.99635
Q9I083	EIFNQVQYVVQSGPAK	High	Unambiguous	1	0	2	1	904.251	1807.5	308.152	0.278406	4.41901
Q9I129	SSGFYELEQLDGK	High	Unambiguous	1	0	2	1	736.834	1472.66	-19.6514	-0.0144702	3.57068
Q9I2W9	FALSDAEVTELAK	High	Unambiguous	1	0	2	1	697.871	1394.73	727.53	0.506987	3.66628
P72151	EVAAQQAELTR	High	Unambiguous	1	0	2	1	608.754	1216.5	714.224	0.434117	2.79977
Q9I0L5	ITVNADMSLSVPK	High	Unambiguous	1	0	2	1	688.521	1376.04	949.802	0.65286	3.43114
Q9HVS6	AQLLTEALGGK	High	Unambiguous	1	0	2	1	551.184	1101.36	663.708	0.365249	3.08321
Q9HV60	TEEAVSDTWITSK	High	Unambiguous	1	0	2	1	734.252	1467.5	541.927	0.397423	4.24607
Q9HV60	TEEAVSDTWITSK	High	Unambiguous	1	0	2	1	734.013	1467.02	216.091	0.15847	3.69296
Q9HT68	EFTDYVQPNVQVSEK	High	Unambiguous	1	0	2	1	892.258	1783.51	366.485	0.326695	2.59317
Q9I083	EIEGLELNAGR	High	Unambiguous	1	0	2	1	601.162	1201.32	579.519	0.347891	2.88908
Q9I1L9	VISSTEALAPGSLPK	High	Unambiguous	1	0	2	1	735.773	1470.54	488.082	0.358696	3.70857
Q9I1L9	VISSTEALAPGSLPK	High	Unambiguous	1	0	2	1	735.634	1470.26	299.223	0.219902	4.02496
Q9I0Z1	AGQTVLITEAAR	High	Unambiguous	1	0	2	1	615.661	1230.31	511.863	0.314715	2.25958
P53593	INIDSNALYR	High	Unambiguous	1	0	2	1	590.235	1179.46	717.823	0.423019	3.0956
Q9HWW1	GGFATVDPDDSSSDIK	High	Unambiguous	1	0	2	1	806.213	1611.42	435.183	0.350478	2.6821
P53593	INIDSNALYR	High	Unambiguous	1	0	2	1	589.865	1178.72	90.5976	0.0533899	3.43961
Q9I5W4	IEDAGQASLAVGLNTQR	High	Unambiguous	1	0	2	1	872.346	1743.68	448.3	0.390672	2.34587
Q59643	SLDAAEAYNPEGIAQR	High	Unambiguous	1	0	2	1	853.066	1705.13	179.879	0.15333	3.65314
Q59643	SLDAAEAYNPEGIAQR	High	Unambiguous	1	0	2	1	853.227	1705.45	368.696	0.31428	3.90345
P30718	ALQAIEGLK	High	Unambiguous	1	0	2	1	472.156	943.305	788.082	0.371408	2.3541
G3XDA1	SGIDVSGISNYK	High	Unambiguous	1	0	2	1	620.623	1240.24	497.351	0.308264	3.08707
P30718	ALQAIEGLK	High	Unambiguous	1	0	2	1	471.902	942.797	249.001	0.117349	2.14402
G3XDA1	SGIDVSGISNYK	High	Unambiguous	1	0	2	1	620.71	1240.41	638.366	0.395666	2.89433
Q9I788	ASELATLTAER	High	Unambiguous	1	0	2	1	581.44	1161.87	224.586	0.130441	3.20921
Q9I788	ASELATLTAER	High	Unambiguous	1	0	2	1	581.737	1162.47	737.306	0.428231	3.73862
Q9I788	ELDAGQALIDR	High	Unambiguous	1	0	2	1	601.186	1201.37	619.171	0.371695	3.39849
Q9I3D1	FLPAADEQIAK	High	Unambiguous	1	0	2	1	601.864	1202.72	66.0466	0.0397152	1.83025
Q9I788	ELDAGQALIDR	High	Unambiguous	1	0	2	1	600.996	1200.99	302.563	0.181632	3.09398
Q9HTL9	AAIGVAALPK	High	Unambiguous	1	0	2	1	456.132	911.256	751.177	0.342	2.43072
Q9HWW1	GGFATVDPDDSSSDIK	High	Unambiguous	1	0	2	1	806.115	1611.22	313.849	0.252761	3.25373
Q9I788	QDAPPAASLSAAEIK	High	Unambiguous	1	0	2	1	735.126	1469.24	327.297	0.240361	3.5062
G3XD11	VIDNTGTWGIR	High	Unambiguous	1	0	2	1	616.749	1232.49	688.356	0.423904	3.32348
G3XD11	VIDNTGTWGIR	High	Unambiguous	1	0	2	1	616.695	1232.38	600.147	0.369583	3.49609
G3XDA1	LIDQGMSAAFEK	High	Unambiguous	1	0	2	1	655.743	1310.48	635.973	0.41645	3.45791
G3XDA1	LIDQGMSAAFEK	High	Unambiguous	1	0	2	1	655.712	1310.42	589.183	0.38581	3.40707
P21175	ANTFETPTGNLGFDEK	High	Unambiguous	1	0	2	1	870.852	1740.7	-63.9389	-0.0556526	3.54777
G3XDA1	SLSTALAGIR	High	Unambiguous	1	0	2	1	494.997	988.986	412.517	0.203903	2.20483
Q9I0L5	ENSEDIYAGVEWK	High	Unambiguous	1	0	2	1	770.358	1539.71	8.18944	0.00630463	3.38057
P21175	ANTFETPTGNLGFDEK	High	Unambiguous	1	0	2	1	870.783	1740.56	-142.547	-0.124073	2.84441
G3XDA1	SLSTALAGIR	High	Unambiguous	1	0	2	1	494.928	988.849	273.478	0.135177	2.19323
Q9HVW4	ILGPVVDAEGIAK	High	Unambiguous	1	0	2	1	641.7	1282.39	507.602	0.325307	2.3066
Q9I0L5	ENSEDIYAGVEWK	High	Unambiguous	1	0	2	1	770.744	1540.48	509.173	0.391986	3.76564
Q9I323	VWAADQVQDSVALR	High	Unambiguous	1	0	2	1	779.702	1558.4	381.895	0.297459	3.86833
Q9I323	VWAADQVQDSVALR	High	Unambiguous	1	0	2	1	779.736	1558.46	424.994	0.331028	4.65491
Q9I6J1	VVYDVYDSNEVLEAK	High	Unambiguous	1	0	2	1	872.147	1743.29	252.072	0.219662	2.84056
Q9HY81	SQIVNDLPLGR	High	Unambiguous	1	0	2	1	606.86	1212.71	856.62	0.518972	3.85528
Q9I456	TGFAYEPSPTSNEDR	High	Unambiguous	1	0	2	1	836.096	1671.19	272.983	0.22804	3.09864
Q9HVS6	AQLLTEALGGK	High	Unambiguous	1	0	2	1	550.994	1100.98	318.226	0.175124	2.99416
Q9HY81	SQIVNDLPLGR	High	Unambiguous	1	0	2	1	606.905	1212.8	931.574	0.564382	3.37507
G3XD47	YASAELTPAGVEVVR	High	Unambiguous	1	0	2	1	781.768	1562.53	452.866	0.353648	2.58415
Q9HTL9	AGNTVYVSGQIPLDPK	High	Unambiguous	1	0	2	1	830.753	1660.5	979.354	0.812313	1.7694
Q9I456	ASSALDASTIYGNPAGLSK	High	Unambiguous	1	0	2	1	912.196	1823.38	255.739	0.233096	3.26574
Q9I456	ASSALDASTIYGNPAGLSK	High	Unambiguous	1	0	2	1	912.805	1824.6	924.578	0.842715	3.45527
P53593	ATIDPLVGAQPYQGR	High	Unambiguous	1	0	2	1	793.816	1586.62	499.121	0.395761	3.08947
G3XDA5	LPVVTYNDGR	High	Unambiguous	1	0	2	1	567.731	1134.45	758.589	0.429966	2.54408
P53593	ATIDPLVGAQPYQGR	High	Unambiguous	1	0	2	1	793.705	1586.4	358.871	0.284555	3.56013
Q9HVD1	VGDQNLGSSLNFEDR	High	Unambiguous	1	0	2	1	826.199	1651.39	374.453	0.309069	3.28189
Q9I685	VPAINVNDSVTK	High	Unambiguous	1	0	2	1	629.147	1257.29	479.665	0.301394	3.02446
Q9I3F5	EYAEVFAGDEK	High	Unambiguous	1	0	2	1	629.651	1258.3	582.145	0.366042	3.20921
P09591	VQEEVEIVGIK	High	Unambiguous	1	0	2	1	622.075	1243.14	361.801	0.224804	3.00713
P09591	VQEEVEIVGIK	High	Unambiguous	1	0	2	1	622.217	1243.43	589.991	0.366589	3.17315
G3XD47	YASAELTPAGVEVVR	High	Unambiguous	1	0	2	1	782.158	1563.31	952.302	0.743663	3.63877
Q9I788	QDAPPAASLSAAEIK	High	Unambiguous	1	0	2	1	734.779	1468.55	-145.438	-0.106807	3.11549
P72151	EVAAQQAELTR	High	Unambiguous	1	0	2	1	608.8	1216.59	790.34	0.480381	3.29686
Q9HV43	MYAEQAQQGEDAPQGEQAK	High	Unambiguous	1	0	2	1	1040.37	2079.72	392.65	0.408142	4.28413
Q9I1R3	VIAYDDTPFAFTALR	High	Unambiguous	1	0	2	1	850.249	1699.49	-222.217	-0.18887	2.9576
Q9I1R3	VIAYDDTPFAFTALR	High	Unambiguous	1	0	2	1	850.727	1700.45	340.068	0.289036	3.53466
Q9I3F5	FVEFYGDGLADLPLADR	High	Unambiguous	1	0	2	1	950.234	1899.46	804.535	0.763477	4.32886
Q9HWD2; Q9I244	AEVPLGEMFGYATDVR	High	Unambiguous	1	0	2	1	877.846	1754.69	-89.0818	-0.0781623	4.27968
Q9I636	ISSQLLANWLR	High	Unambiguous	1	0	2	1	651.199	1301.39	503.14	0.327227	2.83787
Q9I636	ISSQLLANWLR	High	Unambiguous	1	0	2	1	651.277	1301.55	623.077	0.405229	3.08803
Q9HWD2; Q9I244	AEVPLGEMFGYATDVR	High	Unambiguous	1	0	2	1	878.245	1755.48	365.367	0.32058	4.13436
G3XD11	QQNLLGSYDAFLPIGDNNTK	High	Unambiguous	1	0	2	1	1104.93	2208.86	346.261	0.382288	4.2973
G3XD11	QQNLLGSYDAFLPIGDNNTK	High	Unambiguous	1	0	2	1	1104.77	2208.53	196.001	0.216395	4.58814
P28810	LIGQGVEEGAQLLLDGR	High	Unambiguous	1	0	2	1	884.679	1768.35	220.848	0.195226	3.72518
Q9I636	WGSLYDALYGTDVISEEGGAEK	High	Unambiguous	1	0	2	1	1180.83	2360.65	237.493	0.280253	4.49402
Q9I130	VLVTFLWR	High	Unambiguous	1	0	2	1	517.719	1034.43	784.771	0.405577	2.52963
Q9I636	WGSLYDALYGTDVISEEGGAEK	High	Unambiguous	1	0	2	1	1180.83	2360.65	234.183	0.276347	4.60954
Q9HZ48	AGATPPTTLDELFVAADK	High	Unambiguous	1	0	2	1	909.704	1818.4	808.337	0.734347	2.20362
Q9HZH7	TAWEGILVEQLDAR	High	Unambiguous	1	0	2	1	800.846	1600.68	-92.6573	-0.0741645	2.24637
Q9HZ48	AGATPPTTLDELFVAADK	High	Unambiguous	1	0	2	1	909.271	1817.53	331.325	0.300998	1.79876
Q9HWD2	GNITEGLVFENEVVGGVVPK	High	Unambiguous	1	0	2	1	1029.29	2057.57	230.961	0.237554	2.61931
Q9I407	VPVDQLLASVPQLK	High	Unambiguous	1	0	2	1	754.288	1507.57	451.674	0.340311	2.73729
Q9HUD3	LITVVSDAVAK	High	Unambiguous	1	0	2	1	558.533	1116.06	351.758	0.196222	2.07636
Q9I407	SPWGPLGMVVEGK	High	Unambiguous	1	0	2	1	679.208	1357.41	523.22	0.354926	2.8029
Q9I5E3	TGASVLGTLEPELSFDQQR	High	Unambiguous	1	0	2	1	1025.23	2049.46	697.42	0.714169	4.38697
Q9I1L9	AVSELSTAFAQSLEMGAR	High	Unambiguous	1	0	2	1	934.739	1868.47	293.471	0.27409	4.56666
Q9I5E3	TGASVLGTLEPELSFDQQR	High	Unambiguous	1	0	2	1	1025.39	2049.77	850.483	0.870907	3.81005
Q9I1L9	AVSELSTAFAQSLEMGAR	High	Unambiguous	1	0	2	1	935.382	1869.76	982.792	0.917889	4.84682
P28810	LIGQGVEEGAQLLLDGR	High	Unambiguous	1	0	2	1	885.235	1769.46	850.409	0.751744	4.21084
Q9I130	VLVTFLWR	High	Unambiguous	1	0	2	1	517.764	1034.52	871.574	0.450438	3.13944
Q9HZK4	VPTPNVSMAILNLNLEK	High	Unambiguous	1	0	2	1	927.286	1853.56	293.662	0.272081	3.74341
Q9I0K4	LVYNNSPSFNWTLNFR	High	Unambiguous	1	0	2	1	986.974	1972.94	491.418	0.484531	2.20107
Q9I585	LTVPVYAQVQQMLAQR	High	Unambiguous	1	0	2	1	922.752	1844.5	-275.071	-0.253754	2.13166
Q9I5T4	SAPTSWADFWDIK	High	Unambiguous	1	0	2	1	762.695	1524.38	437.072	0.332987	3.29673
Q9I5Z0	IADQISDAVLDAIIAK	High	Unambiguous	1	0	2	1	828.326	1655.64	-167.482	-0.138668	2.18426
Q9I5Z0	IADQISDAVLDAIIAK	High	Unambiguous	1	0	2	1	828.406	1655.8	-70.396	-0.0582851	3.16612
P53641	TSVGTFGSGWGWLVK	High	Unambiguous	1	0	2	1	791.745	1582.48	428.04	0.338538	2.6958
P53641	TSVGTFGSGWGWLVK	High	Unambiguous	1	0	2	1	791.269	1581.53	-173.743	-0.137414	1.74314
P00282	DSVTFDVSK	High	Unambiguous	1	0	2	1	499.587	998.167	684.607	0.341442	2.29207
P30718	QIVANAGDEPSVVVDK	High	Unambiguous	1	0	2	1	821.273	1641.54	420.959	0.345365	3.43877
P30718	QIVANAGDEPSVVVDK	High	Unambiguous	1	0	2	1	821.719	1642.43	964.263	0.791105	3.95087
Q9I0K4	ELDLLFTGLDAAR	High	Unambiguous	1	0	2	1	717.655	1434.3	375.81	0.269412	3.52559
Q9I1R3	AQQVDFSIPYFSSGQQFIVK	High	Unambiguous	1	0	2	1	1145.95	2290.9	762.158	0.872348	3.33597
P05384	ALDAVIESVTGALK	High	Unambiguous	1	0	2	1	694.293	1387.58	572.677	0.39709	3.01964
Q9HWD2; Q9I244	VEVVTPEDYMGDVMGDLNR	High	Unambiguous	1	0	2	1	1070.19	2139.37	185.32	0.198198	4.43905
Q9HWW1	GGFATVDPDDSSSDIK	High	Unambiguous	1	0	2	1	806.623	1612.24	944.542	0.760696	2.73737
Q9HWD2; Q9I244	VEVVTPEDYMGDVMGDLNR	High	Unambiguous	1	0	2	1	1070.23	2139.46	227.209	0.242997	4.36932
Q9HX91	GFLANPYASEQPLFTITAQNVDQYK	High	Unambiguous	1	0	3	1	939.551	2816.64	441.616	0.414441	4.41618
Q9HX91	GFLANPYASEQPLFTITAQNVDQYK	High	Unambiguous	1	0	3	1	939.507	2816.51	395.439	0.371106	4.74682
G3XD11	DSDVGYAAGLQAGILQELSK	High	Unambiguous	1	0	2	1	1018.29	2035.57	261.173	0.265748	5.04123
G3XD11	DSDVGYAAGLQAGILQELSK	High	Unambiguous	1	0	2	1	1018.75	2036.49	717.055	0.729615	5.02612
G3XCX6	AMLALVDQALLR	High	Unambiguous	1	0	2	1	657.832	1314.66	681.501	0.447665	3.51978
G3XCX6	AMLALVDQALLR	High	Unambiguous	1	0	2	1	657.753	1314.5	561.267	0.368685	3.30483
P04739	IGTTASTATETYVGVEPDANK	High	Unambiguous	1	0	2	1	1063.25	2125.49	217.279	0.230862	3.18656
G3XD89	GPQTVLWGPGASAGTILFER	High	Unambiguous	1	0	2	1	1029.64	2058.27	579.953	0.596506	2.53009
G3XD89	GPQTVLWGPGASAGTILFER	High	Unambiguous	1	0	2	1	1029.74	2058.48	680.003	0.699411	2.15015
P04739	IGTTASTATETYVGVEPDANK	High	Unambiguous	1	0	2	1	1063.79	2126.56	722.213	0.767361	3.40958
Q9HV43	IINEPTAAALAYGLDK	High	Unambiguous	1	0	2	1	830.721	1660.43	324.522	0.269336	4.63369
Q9HUD3	LITVVSDAVAK	High	Unambiguous	1	0	2	1	558.361	1115.72	43.0994	0.0240423	1.9499
Q9I5H5	NAFDQLLASEDFAK	High	Unambiguous	1	0	2	1	785.258	1569.51	478.064	0.374984	2.61205
Q9I636	VVFINTGFLDR	High	Unambiguous	1	0	2	1	641.214	1281.42	563.128	0.360599	3.45495
Q9I788	SFAGQGTITTLFGR	High	Unambiguous	1	0	2	1	728.78	1456.55	545.736	0.39723	4.09695
Q9I788	SFAGQGTITTLFGR	High	Unambiguous	1	0	2	1	728.722	1456.44	465.237	0.338637	4.08457
G3XCX6	IEPLAAEASAAGVGDIQALR	High	Unambiguous	1	0	2	1	976.831	1952.65	312.545	0.305051	2.15657
G3XCX6	IEPLAAEASAAGVGDIQALR	High	Unambiguous	1	0	3	1	651.745	1953.22	603.043	0.392389	3.12352
Q9I130	LTPQTPALDSPVPQSPTLQR	High	Unambiguous	1	0	2	1	1074.32	2147.64	694.118	0.744841	2.71065
Q9I7C4	VVLEDAAEPGEITVPAR	High	Unambiguous	1	0	2	1	883.626	1766.24	176.186	0.155567	2.35417
G3XCX6	IEPLAAEASAAGVGDIQALR	High	Unambiguous	1	0	3	1	651.559	1952.66	316.572	0.205988	3.27621
Q9HXL0	AGDVPVEIVVESK	High	Unambiguous	1	0	2	1	671.731	1342.45	542.679	0.364063	2.40193
P30718	ENTTIIDGAGVQADIEAR	High	Unambiguous	1	0	2	1	937.313	1873.62	367.971	0.344592	3.78956
Q9I1R3	VASFDSNPPFGFVDAK	High	Unambiguous	1	0	2	1	849.563	1698.12	178.152	0.151235	3.61225
Q9I1R3	VASFDSNPPFGFVDAK	High	Unambiguous	1	0	2	1	849.693	1698.38	331.152	0.281118	3.79249
O30508	IGQEYGIFDEIR	High	Unambiguous	1	0	2	1	720.939	1440.87	801.809	0.577189	3.50469
Q9HWD2; Q9I244	AGDIAALIGMK	High	Unambiguous	1	0	2	1	530.726	1060.45	810.495	0.429395	3.07636
Q9HVA8	LTPADLGEASEALSLER	High	Unambiguous	1	0	2	1	886.647	1772.29	213.726	0.189351	3.43968
O68822	AVDDATGGAISAVLK	High	Unambiguous	1	0	2	1	694.521	1388.03	210.136	0.145807	3.27507
P09591	LVETLDSYIPEPVR	High	Unambiguous	1	0	2	1	816.357	1631.71	513.792	0.418963	2.79558
P09591	LVETLDSYIPEPVR	High	Unambiguous	1	0	2	1	816.116	1631.22	218.434	0.178119	2.68882
G3XDA1	TGPQPSQDAQPAVMSSAVVFK	High	Unambiguous	1	0	2	1	1073.28	2145.56	229.461	0.246104	3.64698
Q9HXZ5	VQLVGDDLFVTNTK	High	Unambiguous	1	0	2	1	775.318	1549.63	517.911	0.401078	3.27301
G3XDA1	TGPQPSQDAQPAVMSSAVVFK	High	Unambiguous	1	0	2	1	1073.32	2145.63	264.744	0.283946	4.45797
Q9I788	ALPLTLGGLGK	High	Unambiguous	1	0	1	1	1039.7	1039.7	43.5551	0.0452821	2.15117
G3XDA1	TGPQPSQDAQPAVMSSAVVFK	High	Unambiguous	1	0	3	1	715.625	2144.86	-94.4344	-0.0675226	3.50856
Q9I788	ALPLTLGGLGK	High	Unambiguous	1	0	1	1	1039.47	1039.47	-169.905	-0.176642	2.31192
Q9HVS5	VLPGLAESWDVSDDGK	High	Unambiguous	1	0	2	1	844.634	1688.26	262.364	0.221412	3.36607
Q9HVS5	VLPGLAESWDVSDDGK	High	Unambiguous	1	0	2	1	844.689	1688.37	327.963	0.27677	3.16849
Q9HV43	IINEPTAAALAYGLDK	High	Unambiguous	1	0	2	1	830.713	1660.42	315.624	0.261951	4.88203
Q9HV43	MYAEQAQQGEDAPQGEQAK	High	Unambiguous	1	0	2	1	1040.32	2079.63	346.498	0.360169	4.41317
Q9I0L5	ATQVYDQDTWLPQETLDAVR	High	Unambiguous	1	0	2	1	1175.34	2349.67	227.627	0.267364	4.13327
Q9HVW4	GTVYPVSYTMTNLAGGWK	High	Unambiguous	1	0	2	1	973.136	1945.26	160.688	0.156265	2.99594
Q9I0L5	GPLTTPVGGGIR	High	Unambiguous	1	0	2	1	562.985	1124.96	284.293	0.159864	2.73159
Q9HT29	VEYLPYAESVELIK	High	Unambiguous	1	0	2	1	827.69	1654.37	904.292	0.747342	3.39197
Q9I130	LTFSADEDTALTLIPTQR	High	Unambiguous	1	0	2	1	996.704	1992.4	187.248	0.186502	1.52419
Q9I6K7	LNLVTVDSDFGGWK	High	Unambiguous	1	0	2	1	776.608	1552.21	917.993	0.711805	2.90379
Q9HV43	LIDYLVDEFK	High	Unambiguous	1	0	2	1	628.257	1255.51	674.273	0.422992	2.51684
Q9HV43	LIDYLVDEFK	High	Unambiguous	1	0	2	1	628.215	1255.42	606.752	0.380634	2.65608
Q9I1L9	VISSTEALAPGSLPK	High	Unambiguous	1	0	2	1	735.734	1470.46	435.676	0.320183	3.85644
Q9I788	SGIDVSEISIEGDEQEILYDK	High	Unambiguous	1	0	2	1	1170.37	2339.74	267.055	0.312336	4.75409
Q9I0L5	ATQVYDQDTWLPQETLDAVR	High	Unambiguous	1	0	2	1	1175.33	2349.66	222.015	0.260772	4.33212
Q9I3D1	NLTGGIATLFK	High	Unambiguous	1	0	2	1	568.118	1135.23	509.235	0.288902	2.59512
Q9I6A7	VSEEGAIYNLAQFPISQR	High	Unambiguous	1	0	2	1	1011.66	2022.32	141.518	0.143076	3.5205
Q9I6K7	LNLVTVDSDFGGWK	High	Unambiguous	1	0	2	1	776.311	1551.61	534.965	0.414808	3.77049
P30718	MLVGVNVLADAVK	High	Unambiguous	1	0	2	1	665.253	1329.5	554.907	0.368669	3.4458
Q9I1L9	TSLLIVGGGPGGYVAAIR	High	Unambiguous	1	0	2	1	851.206	1701.4	255.859	0.217604	4.81712
Q9HWK6	NDYFSDFSGVYSQISR	High	Unambiguous	1	0	2	1	943.207	1885.41	300.64	0.28333	4.30395
Q9I3D1	TSVPGVFAIGDVVR	High	Unambiguous	1	0	2	1	708.994	1416.98	137.808	0.0976219	2.04234
Q9I3D1	TSVPGVFAIGDVVR	High	Unambiguous	1	0	2	1	708.876	1416.74	-28.1367	-0.0199318	1.71352
Q9I323	SVGTPQAAADLPQVPAAR	High	Unambiguous	1	0	2	1	875.327	1749.65	410.425	0.358902	3.53741
P09591	VQEEVEIVGIK	High	Unambiguous	1	0	2	1	622.333	1243.66	776.53	0.482495	2.22079
Q9HWK6	NDYFSDFSGVYSQISR	High	Unambiguous	1	0	2	1	943.249	1885.49	345.716	0.32581	4.08839
Q9I130	LTPQTPALDSPVPQSPTLQR	High	Unambiguous	1	0	2	1	1073.7	2146.4	116.344	0.124846	2.61703
Q9I3D1	LGAEVTVLEALDK	High	Unambiguous	1	0	2	1	679.698	1358.39	465.209	0.315821	3.7236
Q9I1L9	TSLLIVGGGPGGYVAAIR	High	Unambiguous	1	0	2	1	851.195	1701.38	243.085	0.20674	4.30887
G3XD33	STASDAAFIAGGDLHYTLFSNPSHTLWGK	High	Unambiguous	1	0	3	1	1022.6	3065.78	425.396	0.434539	2.14682
Q9I2U1	MMIHQPLGGFQGQASDIEIHAK	High	Unambiguous	1	0	3	1	804.007	2410.01	756.023	0.606881	2.40134
Q9HXG8	IPLIASDTDSVK	High	Unambiguous	1	0	2	1	630.253	1259.5	644.044	0.405325	2.33771
Q9I323	SVGTPQAAADLPQVPAAR	High	Unambiguous	1	0	2	1	875.332	1749.66	416.009	0.363785	2.81826
G3XDA5	LPVVTYNDGR	High	Unambiguous	1	0	2	1	567.681	1134.35	669.75	0.379612	2.69676
Q9I407	NAEQPDDKNDWIVAHDLNPQK	High	Unambiguous	1	1	3	1	816.455	2447.35	77.8219	0.0634809	3.01862
Q9HXG8	IPLIASDTDSVK	High	Unambiguous	1	0	2	1	630.378	1259.75	841.693	0.529715	1.83919
O52762	VDDDYYSQPAALFHLFTDEQK	High	Unambiguous	1	0	3	1	835.264	2503.78	652.227	0.543989	2.91832
P42512	AFGSLEQQLGGGWK	High	Unambiguous	1	0	2	1	739.76	1478.51	520.783	0.384792	2.7566
P14165	MPTIAAMVYK	High	Unambiguous	1	0	2	1	562.763	1124.52	-58.3746	-0.0328236	2.30918
P08308	NNMGNSLLLIGAK	High	Unambiguous	1	0	2	1	672.866	1344.73	-3.72326	-0.00250339	2.02225
Q9I324	AGLPYGVADAGDIPALGRPVAR	High	Unambiguous	1	0	3	1	713.214	2137.63	688.123	0.489979	1.77445
Q9I456	LDITLPESVDTSITHK	High	Unambiguous	1	0	2	1	885.722	1770.44	850.422	0.75217	3.13484
Q9HYI4	LAGNVLLVHETLDQVK	High	Unambiguous	1	0	3	1	584.062	1750.17	674.393	0.393169	1.86481
Q9I636	AFLDEAAPLESGSHVDATSYSVK	High	Unambiguous	1	0	3	1	799.261	2395.77	677.29	0.54051	2.25275
P95434	ALQGTDNADNPALLAELQHK	High	Unambiguous	1	0	3	1	707.671	2121	906.724	0.640473	1.35035
P14165	MPTIAAMVYK	High	Unambiguous	1	0	2	1	563.106	1125.21	552.094	0.310438	2.66635
P08308	ELLPYQVNMEIMK	High	Unambiguous	1	0	2	1	804.448	1607.89	44.9614	0.0361449	1.43645
G3XD33	AVDPSLSINSTFDQLAAAGVAHATPAAAAAEVGVVGVQELPHDLALAA	High	Unambiguous	1	0	3	1	1536.58	4607.73	292.881	0.449706	2.86682
Q9I130	LTFSADEDTALTLIPTQR	High	Unambiguous	1	0	2	1	996.817	1992.63	300.125	0.298928	2.42121
Q9HZ48	GPDIQEWGELGLLADLNAVAAEGK	High	Unambiguous	1	0	3	1	823.125	2467.36	450.333	0.370211	3.44639
Q9I407	SPWGPLGMVVEGK	High	Unambiguous	1	0	2	1	679.21	1357.41	526.549	0.357184	3.09165
Q9I0L5	NPIIPFIEGDGIGVDISPVMIK	High	Unambiguous	1	0	3	1	775.741	2325.21	409.457	0.317227	2.99899
Q9I0L5	DEFGAELLDGGPWMQFK	High	Unambiguous	1	0	2	1	970.368	1939.73	-83.3267	-0.0808223	3.28562
Q9I6Y9	EGITFGQTVADWYGGLK	High	Unambiguous	1	0	2	1	922.231	1843.45	840.191	0.773777	2.07902
Q59643	ENVLTVDDLILPVFVLDGVNQR	High	Unambiguous	1	0	3	1	823.832	2469.48	462.669	0.380675	2.337
Q9HZ48	AAGFTPLAHGSQPWQDGTVFENLVLSK	High	Unambiguous	1	0	3	1	957.896	2871.67	427.332	0.408878	3.39203
P09591	DDNGIGVSAVQK	High	Unambiguous	1	0	2	1	602.384	1203.76	964.474	0.579939	2.72944
Q9I5E3	FSSPQEATAELLK	High	Unambiguous	1	0	2	1	710.748	1420.49	-171.395	-0.121754	1.59333
P30718	MLVGVNVLADAVK	High	Unambiguous	1	0	2	1	665.135	1329.26	378.613	0.251543	1.19603
P30718	AGRPLLIVAEDVEGEALATLVVNNMR	High	Unambiguous	1	0	3	1	918.071	2752.2	622.71	0.570919	3.60035
Q9HXM6	VLLGLSGGVDSSVVAALLHK	High	Unambiguous	1	0	3	1	646.081	1936.23	568.339	0.366603	2.40655
P0C2B2	EYVELSSPVPVSQPGK	High	Unambiguous	1	0	2	1	859.048	1717.09	701.391	0.601753	2.61788
Q9HV43	IELSSTQQTDVNLPYVTADASGPK	High	Unambiguous	1	0	3	1	845.909	2535.71	572.888	0.48395	2.77967
Q9HYT1	VDAGVLNASVWQK	High	Unambiguous	1	0	2	1	694.261	1387.51	560.472	0.388614	2.93681
P00282	NVMGHNWVLSTAADMQGVVTDGMASGLDK	High	Unambiguous	1	0	3	1	1002.71	3006.11	569.544	0.570379	2.46219
Q9I1R3	QIEGLDVDYAK	High	Unambiguous	1	0	2	1	626.191	1251.38	598.692	0.37437	1.68501
Q9I690	MDLGPASQEVELLLSVEGIR	High	Unambiguous	1	0	3	1	719.807	2157.41	593.868	0.426818	2.30607
Q9HTD6	HGTLETPPSVEWR	High	Selected	0	0	1	4	1510.21	1510.21	969.638	1.46294	0.243667
Q9HTP2	LGPALATGNSVILKPSEK	High	Unambiguous	1	0	3	1	599.283	1795.83	446.556	0.267194	1.97182
Q9HU18	KLQIFDLPFLFDNIQAVDR	High	Unambiguous	1	1	2	1	1147.52	2294.04	786.192	0.90107	2.50264
P09591	VQEEVEIVGIK	High	Unambiguous	1	0	2	1	622.447	1243.89	959.239	0.59602	1.97587
Q9I402	DASIPFSYLGTEPGKPIGYSHDLQLK	High	Unambiguous	1	0	3	1	945.465	2834.38	331.761	0.313342	2.48821
Q9HTP2	LGPALATGNSVILKPSEK	High	Unambiguous	1	0	3	1	599.292	1795.86	461.041	0.275861	1.83136
Q9HX38	LYREAQNGTDLTPDTVHLYLQESGLEDLEELQSAPQVTLK	High	Selected	1	1	3	1	1506.81	4518.43	924.234	1.39074	0.46517
P0C2B2	LPADVHFVR	High	Unambiguous	1	0	2	1	527.779	1054.55	918.478	0.483847	2.11696
Q9K3C5	AVTEAGKPITLTVSR	High	Unambiguous	1	0	3	1	515.198	1543.58	450.104	0.231486	2.56235
Q9I788	QDAPPAASLSAAEIK	High	Unambiguous	1	0	2	1	735.026	1469.05	191.494	0.14063	2.25674
P08308	NNMGNSLLLIGAK	High	Unambiguous	1	0	2	1	673.252	1345.5	569.986	0.383239	2.83814
G3XD76	LAESQKPLVATLLAEDAAPSSTAEAYLK	High	Unambiguous	1	0	3	1	963.487	2888.45	316.973	0.30509	1.84054
P09591	QVGVPYIVVFLNK	High	Unambiguous	1	0	2	1	738.784	1476.56	472.808	0.3489	2.4969
Q9HWW1	AGDFIIR	High	Unambiguous	1	0	1	1	791.565	791.565	157.201	0.124415	1.39604
P00282	DSVTFDVSK	High	Unambiguous	1	0	2	1	499.71	998.413	932.179	0.464916	2.72207
Q9I137	LMDFGFHAPTMSFPVAGTLMIEPTESESK	High	Unambiguous	1	0	3	1	1058.27	3172.8	730.252	0.771752	2.5831
G3XDA1	REITDQLHQVMSEVALLR	High	Unambiguous	1	1	3	1	714.027	2140.07	901.508	0.642516	3.03727
G3XD89	FGLTYEEGDWSAGSLWR	High	Unambiguous	1	0	2	1	987.578	1974.15	124.087	0.122468	0.67187
Q9I1L9	AGQLGIPTVLVEGAALGGTCLNVGCIPSK	High	Unambiguous	1	0	3	1	913.308	2737.91	-200.442	-0.182967	3.27873
P15276	ETISDLEEALDTLK	High	Unambiguous	1	0	2	1	789.365	1577.72	588.515	0.463984	3.11803
P53641	NALEPHISAETLEYHHDK	High	Unambiguous	1	0	3	1	702.296	2104.87	410.17	0.287667	2.37621
G3XCX6	LRVLGGLAEQVGALWQVLVTGER	High	Unambiguous	1	1	3	1	822.714	2466.13	699.694	0.574776	2.57857
Q9I0L5	DWGYEVAR	High	Unambiguous	1	0	2	1	498.496	995.985	529.071	0.263334	2.39881
Q59636	TLSIIKPDAVSK	High	Unambiguous	1	0	2	1	636.739	1272.47	561.672	0.357155	2.64488
G3XD66	SQLLSTVQGLCLFLSLLVVFVTLYDLSYHVIGPLRELTSTARR	High	Unambiguous	1	2	3	1	1608.68	4824.04	490.006	0.78755	0.77928
P95434	ALQGTDNADNPALLAELQHK	High	Unambiguous	1	0	3	1	707.515	2120.53	685.174	0.483979	1.55452
Q9HX91	LVEGGNGLENFDTANPFPIPQNGLEVIWNHITR	High	Unambiguous	1	0	3	1	1222.24	3664.72	786.171	0.959611	2.42216
Q9I0L5	DWGYEVAR	High	Unambiguous	1	0	2	1	498.295	995.582	124.34	0.0618874	1.99011
Q51567	GGTTHLGLPVFNTVK	High	Unambiguous	1	0	3	1	514.653	1541.94	711.603	0.365491	2.24897
Q9HWD2	FSAADVDEK	High	Unambiguous	1	0	2	1	491.712	982.418	983.401	0.482581	2.56155
P28810	VEGYPDGNWVGPTLFAGVRPDMAIYR	High	Unambiguous	1	0	3	1	961.203	2881.59	410.032	0.393687	2.88027
Q9HWD2; Q9I244	LAQEDPSFR	High	Unambiguous	1	0	2	1	532.139	1063.27	704.912	0.374492	2.57848
P09591	QVGVPYIVVFLNK	High	Unambiguous	1	0	2	1	738.558	1476.11	167.108	0.123314	2.29295
Q9I3D1	GVTIDVPAMVAR	High	Unambiguous	1	0	2	1	615.117	1229.23	452.034	0.277701	2.94742
G3XDA8	APNKPLDPLEAQFLK	High	Unambiguous	1	0	2	1	841.32	1681.63	417.351	0.350769	1.72663
P13794	ASLDGQYGLEK	High	Unambiguous	1	0	2	1	590.815	1180.62	32.5321	0.0192034	2.58393
Q9I2A2	SWVASANGHADFPLQNLPLGIFSR	High	Unambiguous	1	0	3	1	867.259	2599.76	937.984	0.812083	2.21214
P09591	GITINTSHVEYDSAVR	High	Unambiguous	1	0	3	1	588.248	1762.73	483.926	0.284206	2.03504
Q9I3D1	FLPAADEQIAK	High	Unambiguous	1	0	2	1	602.111	1203.21	475.911	0.286175	1.58365
G3XD11	QQNLLGSYDAFLPIGDNNTK	High	Unambiguous	1	0	3	1	737.235	2209.69	722.871	0.532056	2.54687
Q9HWW1	WGVELVAATPFNHQVDVK	High	Unambiguous	1	0	3	1	671.329	2011.97	959.754	0.643049	3.168
Q9HX91	LVEGGNGLENFDTANPFPIPQNGLEVIWNHITR	High	Unambiguous	1	0	3	1	1222.27	3664.8	809.573	0.988175	2.52506
Q9I407	NAEQPDDKNDWIVAHDLNPQK	High	Unambiguous	1	1	3	1	816.676	2448.01	349.058	0.284733	3.6198
G3XD33	AVDPSLSINSTFDQLAAAGVAHATPAAAAAEVGVVGVQELPHDLALAA	High	Unambiguous	1	0	3	1	1536.96	4608.86	539.254	0.828002	1.95158
Q51567	GGTTHLGLPVFNTVK	High	Unambiguous	1	0	2	1	771.293	1541.58	474.062	0.365229	2.88271
Q9I5W4	ADWLEIR	High	Unambiguous	1	0	2	1	452.108	903.209	815.593	0.368025	2.09073

## Sheet: PAO1+AZM_rep3_TargetPeptideSpec
Protein Accessions	Annotated Sequence	Confidence	PSM Ambiguity	# Protein Groups	# Missed Cleavages	Charge	Rank	m/z [Da]	MH+ [Da]	DeltaM [ppm]	Deltam/z [Da]	XCorr
Q9HV60	DLAIETAK	High	Unambiguous	1	0	1	1	860.561	860.561	103.392	0.0889664	1.69591
Q9HV43	SQVFSTADDNQGAVTIHVLQGER	High	Unambiguous	1	0	3	1	825.505	2474.5	926.453	0.763463	3.09559
Q9K3C5	VGEDKNPVTGALLGDASVR	High	Unambiguous	1	1	3	1	633.533	1898.59	309.419	0.195759	3.20516
Q9K3C5	VGEDKNPVTGALLGDASVR	High	Unambiguous	1	1	3	1	633.765	1899.28	675.148	0.427143	3.45768
P95434	ALQGTDNADNPALLAELQHK	High	Unambiguous	1	0	3	1	707.669	2120.99	902.922	0.637788	2.21953
Q9HTP2	IYDEVAATPHAELGLVTR	High	Unambiguous	1	0	2	1	978.277	1955.55	267.976	0.26195	3.2315
Q9HTP2	IYDEVAATPHAELGLVTR	High	Unambiguous	1	0	2	1	978.285	1955.56	276.218	0.270007	2.62355
Q9HXG8	SVAVTAIVEHPALDAAR	High	Unambiguous	1	0	2	1	860.928	1720.85	528.801	0.454753	2.8729
Q9HUQ6	LIAHGAGASIVNLGSVAGK	High	Unambiguous	1	0	2	1	868.268	1735.53	313.045	0.271565	3.59848
Q9HUQ6	LIAHGAGASIVNLGSVAGK	High	Unambiguous	1	0	3	1	579.388	1736.15	670.105	0.387541	3.23348
G3XD49	IVLAHAGQPLSEAQVLK	High	Unambiguous	1	0	3	1	591.739	1773.2	-461.62	-0.272975	2.45056
Q9HV43	AADDVVDAEFEEVKDNK	High	Unambiguous	1	1	2	1	947.689	1894.37	263.57	0.249583	3.71811
Q9HV43	AADDVVDAEFEEVKDNK	High	Unambiguous	1	1	2	1	948.141	1895.28	741.442	0.702098	4.12033
Q9HV43	AADDVVDAEFEEVKDNK	High	Unambiguous	1	1	3	1	632.548	1895.63	927.937	0.585798	2.70603
Q9HV43	AADDVVDAEFEEVKDNK	High	Unambiguous	1	1	3	1	632.538	1895.6	912.661	0.576154	3.11066
Q9HV43	SQVFSTADDNQGAVTIHVLQGER	High	Unambiguous	1	0	3	1	824.937	2472.8	236.978	0.195287	2.957
P13794	QYPSTSTTVEGHTDSVGTDAYNQK	High	Unambiguous	1	0	3	1	863.368	2588.09	746.131	0.643204	2.11376
Q9HV43	DVLLLDVTPLTLGIETLGGVMTGLIEK	High	Unambiguous	1	0	3	1	937.844	2811.52	332.677	0.311673	3.20461
Q9I323	NGALQVANTVIQSFVQMANASVQVR	High	Unambiguous	1	0	3	1	882.759	2646.26	332.216	0.292946	3.2423
Q9I0K4	TAVSGLIEELYTFLR	High	Unambiguous	1	0	2	1	856.903	1712.8	509.152	0.435815	4.27713
Q51567	LFQEDPQTEAIVMIGEIGGSAEEEAAAFIK	High	Unambiguous	1	0	3	1	1065.74	3195.21	515.051	0.548282	3.7289
P72151	NQVLQQAGTAILAQANQLPQAVLSLLR	High	Unambiguous	1	0	3	1	954.384	2861.14	880.703	0.839198	6.18298
P72151	NQVLQQAGTAILAQANQLPQAVLSLLR	High	Unambiguous	1	0	3	1	954.042	2860.11	521.617	0.497035	6.18385
G3XD33	AVDPSLSINSTFDQLAAAGVAHATPAAAAAEVGVVGVQELPHDLALAA	High	Unambiguous	1	0	3	1	1536.89	4608.65	493.62	0.757934	3.70556
Q9I131	LPLTFFLSSGLLEEPEADGILGSNR	High	Unambiguous	1	0	3	1	892.604	2675.8	151.71	0.135295	4.58704
Q9I131	LPLTFFLSSGLLEEPEADGILGSNR	High	Unambiguous	1	0	3	1	893.065	2677.18	667.752	0.5955	5.82278
P09591	AIDQPFLMPIEDVFSISGR	High	Unambiguous	1	0	2	1	1068.29	2135.56	224.864	0.240052	4.76724
P09591	AIDQPFLMPIEDVFSISGR	High	Unambiguous	1	0	2	1	1068.33	2135.65	263.171	0.280946	4.20758
Q9I0L5	VNPGSLILSAEMMLR	High	Unambiguous	1	0	2	1	816.279	1631.55	420.667	0.343026	3.44537
Q9I690	MDLGPASQEVELLLSVEGIR	High	Unambiguous	1	0	2	1	1078.88	2156.76	293.274	0.316168	4.85149
Q9I0L5	VNPGSLILSAEMMLR	High	Unambiguous	1	0	2	1	816.213	1631.42	339.231	0.27662	3.58597
P13794	QYPSTSTTVEGHTDSVGTDAYNQK	High	Unambiguous	1	0	3	1	863.394	2588.17	776.93	0.669755	2.27632
Q9I690	MDLGPASQEVELLLSVEGIR	High	Unambiguous	1	0	2	1	1078.83	2156.65	240.735	0.259527	4.75203
P42512	IDLENNPQEDPDHPGPPNNPFYISGGK	High	Unambiguous	1	0	3	1	988.46	2963.37	675.491	0.666792	4.24783
Q9I636	AFLDEAAPLESGSHVDATSYSVK	High	Unambiguous	1	0	3	1	799.242	2395.71	654.039	0.521955	2.68493
Q9HV43	KDVNPDEAVAVGAAIQGAVLAGDVK	High	Unambiguous	1	1	3	1	803.66	2408.97	699.587	0.561368	4.92863
Q9HY15	AINEDILDQGYTVEGNQLINHLSVR	High	Unambiguous	1	0	3	1	938.12	2812.34	326.23	0.305724	3.3094
Q9HY15	AINEDILDQGYTVEGNQLINHLSVR	High	Unambiguous	1	0	3	1	938.474	2813.41	704.369	0.660094	4.17954
Q9I788	LLEQSVGGIALQQWGTAGGAASQHVLSASPEQLR	High	Unambiguous	1	0	3	1	1154.39	3461.16	393.977	0.45436	4.99051
Q9I788	LLEQSVGGIALQQWGTAGGAASQHVLSASPEQLR	High	Unambiguous	1	0	3	1	1154.29	3460.86	307.605	0.35475	4.75457
Q9I1S4	ALQDLFDAQGVGVPVEHALR	High	Unambiguous	1	0	3	1	712.968	2136.89	826.707	0.588374	3.11593
Q9I1S4	ALQDLFDAQGVGVPVEHALR	High	Unambiguous	1	0	3	1	712.704	2136.1	455.372	0.324092	3.4701
Q9I2W7	DVDVIAQTDLGVQALASHPLK	High	Unambiguous	1	0	3	1	731.415	2192.23	937.448	0.684392	2.49827
P21175	VAVFEGLNAGDKDFNALISK	High	Unambiguous	1	1	3	1	704.048	2110.13	961.065	0.675341	3.15459
Q9HV43	DAGLDVSDIHEVILVGGQTR	High	Unambiguous	1	0	3	1	699.383	2096.13	979.401	0.683649	4.25402
Q9HV43	DAGLDVSDIHEVILVGGQTR	High	Unambiguous	1	0	3	1	699.391	2096.16	991.992	0.692438	3.50333
Q9HT68	GTDLVAVTGVHIEPLGAYSSK	High	Unambiguous	1	0	3	1	705.832	2115.48	646.819	0.455816	3.31082
Q9HT68	GTDLVAVTGVHIEPLGAYSSK	High	Unambiguous	1	0	3	1	705.946	2115.82	809.302	0.570318	4.12569
Q9I636	NAGQFLAFQGDAAKPQAVLLK	High	Unambiguous	1	0	3	1	730.411	2189.22	926.324	0.67535	2.86572
P42512	IDLENNPQEDPDHPGPPNNPFYISGGK	High	Unambiguous	1	0	3	1	988.505	2963.5	721.123	0.711836	3.57962
G3XDA8	APNKPLDPLEAQFLK	High	Unambiguous	1	0	2	1	841.385	1681.76	494.111	0.415283	2.56238
P72173	TNYSNPPTHGASVVSSVLNSPELR	High	Unambiguous	1	0	3	1	843.261	2527.77	597.979	0.50355	3.24533
Q9HWK6	FANPNAAISAAGIHFAAPPAR	High	Unambiguous	1	0	3	1	689.005	2065	447.751	0.308064	2.20107
Q9HWK6	FANPNAAISAAGIHFAAPPAR	High	Unambiguous	1	0	3	1	689.248	2065.73	800.819	0.550984	2.06893
Q9I1L9	ILPGYDEELTKPVAQALR	High	Unambiguous	1	0	2	1	1007.88	2014.76	823.024	0.828416	2.23886
Q9I1L9	ILPGYDEELTKPVAQALR	High	Unambiguous	1	0	2	1	1007.32	2013.63	264.428	0.26616	2.25973
Q9I456	LDITLPESVDTSITHK	High	Unambiguous	1	0	2	1	885.75	1770.49	882.165	0.780246	3.12848
Q9I456	LDITLPESVDTSITHK	High	Unambiguous	1	0	2	1	885.234	1769.46	298.566	0.264071	2.97184
P42512	KDGETELPDMVISGESTSATQPPGVTTLGK	High	Unambiguous	1	1	3	1	1016.24	3046.72	401.868	0.407962	2.92053
Q9HX91	LAGNVLLVHETLNQVK	High	Unambiguous	1	0	2	1	875.258	1749.51	859.74	0.751415	4.07432
Q9HX91	LAGNVLLVHETLNQVK	High	Selected	1	0	2	1	875.308	1749.61	917.143	0.801586	3.74466
Q9HYI4	LAGNVLLVHETLDQVK	High	Unambiguous	1	0	3	1	584.176	1750.51	870.795	0.507671	2.26083
Q9I3F5	VLAVLGDSVTTDHISPAGNIK	High	Unambiguous	1	0	3	1	703.582	2108.73	755.787	0.530849	2.57815
Q9I636	AFLDEAAPLESGSHVDATSYSVK	High	Unambiguous	1	0	3	1	799.365	2396.08	807.612	0.644514	2.45207
G3XDA8	APNKPLDPLEAQFLK	High	Unambiguous	1	0	2	1	841.682	1682.36	847.628	0.712402	2.82279
Q9HV43	KDVNPDEAVAVGAAIQGAVLAGDVK	High	Unambiguous	1	1	3	1	803.723	2409.16	777.855	0.624173	4.86941
Q9HWW1	VDVDVDPWVYMIGFGYK	High	Unambiguous	1	0	2	1	1002.73	2004.45	743.796	0.744898	5.15203
Q9HUD3	SDYPNQVNNVLGFPFIFR	High	Unambiguous	1	0	2	1	1064.34	2127.68	288.286	0.306601	3.69947
G3XD33	VVYGLMSGDSSALQGQIDALLK	High	Unambiguous	1	0	2	1	1133.77	2266.53	598.17	0.677481	5.26488
G3XD33	VVYGLMSGDSSALQGQIDALLK	High	Unambiguous	1	0	3	1	756.307	2266.91	762.394	0.575653	5.90263
G3XD89	FPDYWELFSPK	High	Unambiguous	1	0	2	1	715.261	1429.51	581.243	0.415206	3.55911
Q9I130	YLDLAPGELQLLDLEVDR	High	Unambiguous	1	0	2	1	1037.15	2073.29	577.618	0.598439	3.37483
Q9I130	YLDLAPGELQLLDLEVDR	High	Unambiguous	1	0	2	1	1036.75	2072.5	198.227	0.205372	3.07307
Q9HWW1	ATVDSDTQLGLTFTYMFADK	High	Unambiguous	1	0	2	1	1112.76	2224.52	210.358	0.233923	3.64826
Q9HWW1	ATVDSDTQLGLTFTYMFADK	High	Unambiguous	1	0	2	1	1113.27	2225.52	663.282	0.737585	4.8274
P09591	QVGVPYIVVFLNK	High	Unambiguous	1	0	2	1	738.786	1476.56	475.62	0.350975	2.43755
P21175	NQDPSGIFVLPAYSAVTVIAK	High	Unambiguous	1	0	2	1	1096.13	2191.25	487.671	0.534044	2.8353
P21175	NQDPSGIFVLPAYSAVTVIAK	High	Unambiguous	1	0	2	1	1096.24	2191.48	592.23	0.648546	3.05235
G3XDA1	SIGGIALQQWGTTGGAASQLVLDASPELR	High	Unambiguous	1	0	3	1	966.726	2898.16	568.991	0.549364	4.18616
Q9HVX6	IVTDSRAPGEPK	High	Selected	1	1	2	1	635.237	1269.47	-167.773	-0.106509	0.787501
G3XDA1	SIGGIALQQWGTTGGAASQLVLDASPELR	High	Unambiguous	1	0	3	1	966.321	2896.95	148.859	0.143724	1.83083
Q9HXZ5	FNQIGSLTETLEAIQMAK	High	Unambiguous	1	0	2	1	998.161	1995.31	646.273	0.644343	4.45938
G3XD33	VVYGLMSGDSSALQGQIDALLK	High	Unambiguous	1	0	3	1	756.316	2266.93	774.276	0.584625	5.17874
Q9HXZ5	FNQIGSLTETLEAIQMAK	High	Unambiguous	1	0	2	1	998.215	1995.42	700.145	0.698054	3.98223
P09591	MVVTLIAPIAMEDGLR	High	Unambiguous	1	0	2	1	865.23	1729.45	296.945	0.2567	3.34279
Q9I685	ELIIAESEMPALMGLR	High	Unambiguous	1	0	2	1	886.974	1772.94	6.75372	0.00598693	3.54851
P09591	MVVTLIAPIAMEDGLR	High	Unambiguous	1	0	2	1	865.197	1729.39	258.607	0.223558	4.05804
Q9I685	ELIIAESEMPALMGLR	High	Unambiguous	1	0	2	1	887.301	1773.6	375.94	0.333257	4.2658
Q9I5W4	SVELGGAYGQDPALVQQIVDGSWR	High	Unambiguous	1	0	2	1	1274.29	2547.56	902.399	1.14842	4.65323
Q9I5Z0	IADQISDAVLDAIIAK	High	Unambiguous	1	0	2	1	828.637	1656.27	208.477	0.172611	3.02357
Q9I5T4	SAPTSWADFWDIK	High	Unambiguous	1	0	2	1	762.789	1524.57	561.008	0.427408	2.07199
Q9HVS5; Q9HVS4; Q9HVS1	FHSTDYFKPTR	High	Unambiguous	2	0	3	1	466.838	1398.5	-128.984	-0.0601357	2.64787
Q9I5Z0	IADQISDAVLDAIIAK	High	Unambiguous	1	0	2	1	828.777	1656.55	378.027	0.312992	3.68079
Q9I5Z0	IADQISDAVLDAIIAK	High	Unambiguous	1	0	2	1	828.731	1656.45	321.633	0.2663	3.56743
P53641	TSVGTFGSGWGWLVK	High	Unambiguous	1	0	2	1	791.812	1582.62	512.928	0.405677	2.88306
P53641	TSVGTFGSGWGWLVK	High	Unambiguous	1	0	2	1	791.763	1582.52	451.037	0.356726	2.84861
Q9I2V5	AAQGVVPQPLNAEQTAGLVELLK	High	Unambiguous	1	0	2	1	1173.85	2346.7	168.794	0.198021	1.96081
Q9I0K4	ELDLLFTGLDAAR	High	Unambiguous	1	0	2	1	717.521	1434.03	188.758	0.135317	3.38918
Q9I502	TIAALVDGFQLPIEK	High	Unambiguous	1	0	2	1	808.28	1615.55	397.719	0.321141	1.28569
Q9HWW1	VDVDVDPWVYMIGFGYK	High	Unambiguous	1	0	2	1	1002.24	2003.47	256.115	0.256495	4.33181
G3XD33	VVYGLMSGDSSALQGQIDALLK	High	Unambiguous	1	0	2	1	1133.33	2265.66	212.426	0.240592	5.02597
Q9I0L5	DEFGAELLDGGPWMQFK	High	Unambiguous	1	0	2	1	971.167	1941.33	740.884	0.718616	4.30551
Q9I636	AFLEEIGYLLPEAEDFQAGTQNVDDEIAR	High	Unambiguous	1	0	3	1	1085.56	3254.66	340.229	0.368984	2.58116
Q9HUD3	SDYPNQVNNVLGFPFIFR	High	Unambiguous	1	0	2	1	1064.31	2127.6	252.59	0.268637	4.0771
P09591	ADMVDDAELLELVEMEVR	High	Unambiguous	1	0	2	1	1039.22	2077.44	220.953	0.229457	2.48004
P09591	ADMVDDAELLELVEMEVR	High	Unambiguous	1	0	2	1	1039.2	2077.39	196.268	0.203823	2.90763
Q9I5W4	LQANQSVALVSPYGGLLQLVYSGATPGQTVTVK	High	Unambiguous	1	0	3	1	1121.59	3362.75	871.749	0.976307	3.45229
Q9I5W4	LQANQSVALVSPYGGLLQLVYSGATPGQTVTVK	High	Unambiguous	1	0	3	1	1121.37	3362.1	677.625	0.758899	2.96278
Q9I0L5	NPIIPFIEGDGIGVDISPVMIK	High	Unambiguous	1	0	2	1	1163.09	2325.17	391.422	0.454882	5.44294
Q9I0L5	NPIIPFIEGDGIGVDISPVMIK	High	Unambiguous	1	0	3	1	776.109	2326.31	884.974	0.685636	4.954
Q9I0L5	NPIIPFIEGDGIGVDISPVMIK	High	Unambiguous	1	0	2	1	1162.86	2324.71	193.211	0.224536	5.50278
Q9I0L5	NPIIPFIEGDGIGVDISPVMIK	High	Unambiguous	1	0	3	1	775.745	2325.22	414.814	0.321378	2.97046
Q9HXZ5	VFDAAGFADYLAGLTQR	High	Unambiguous	1	0	2	1	908.436	1815.86	527.372	0.478566	3.68187
Q9HXZ5	VFDAAGFADYLAGLTQR	High	Unambiguous	1	0	2	1	908.268	1815.53	342.34	0.310658	3.8187
Q9HV90	LLVLDPTLLVGGLGPR	High	Unambiguous	1	0	2	1	817.273	1633.54	327.403	0.267325	2.32485
Q9HY79	ILFLEGLPNLQDLGK	High	Unambiguous	1	0	2	1	835.745	1670.48	317.967	0.265495	3.90433
Q9I0L5	DEFGAELLDGGPWMQFK	High	Unambiguous	1	0	2	1	970.795	1940.58	357.662	0.346912	4.54555
Q9HY79	ILFLEGLPNLQDLGK	High	Unambiguous	1	0	2	1	836.218	1671.43	883.893	0.738029	4.21176
P30718	AIAQVGTISANSDESIGQIIAEAMEK	High	Unambiguous	1	0	3	1	882.964	2646.88	207.48	0.18302	4.83233
P30718	AIAQVGTISANSDESIGQIIAEAMEK	High	Unambiguous	1	0	3	1	883.171	2647.5	442.388	0.390235	5.1752
Q9HUA7	LVYLDQPFTYEPLAFGLK	High	Unambiguous	1	0	2	1	1058.21	2115.42	613.454	0.648458	3.74982
P32722	YDLNLASYGVPGLTFMVR	High	Unambiguous	1	0	2	1	1009.28	2017.56	758.7	0.764779	2.50314
Q9HUA7	LVYLDQPFTYEPLAFGLK	High	Unambiguous	1	0	2	1	1057.8	2114.59	224.053	0.236837	3.59963
Q9I0L5	DEFGAELLDGGPWMQFK	High	Unambiguous	1	0	2	1	970.602	1940.2	158.688	0.153919	3.56383
G3XD33	VVYGLMSGDSSALQGQIDALLK	High	Unambiguous	1	0	2	1	1133.32	2265.64	201.648	0.228384	4.70009
Q9I0L5	DEFGAELLDGGPWMQFK	High	Unambiguous	1	0	2	1	970.232	1939.46	-223.023	-0.21632	2.71968
G3XD33	VVYGLMSGDSSALQGQIDALLK	High	Unambiguous	1	0	3	1	756.1	2266.29	488.525	0.368866	4.3725
G3XD33	VVYGLMSGDSSALQGQIDALLK	High	Unambiguous	1	0	2	1	1133.74	2266.47	570.578	0.646231	4.72788
G3XD33	VVYGLMSGDSSALQGQIDALLK	High	Unambiguous	1	0	3	1	756.348	2267.03	816.715	0.616668	3.92288
P43336	VPGDPILGLLDAYR	High	Unambiguous	1	0	2	1	750.211	1499.42	392.925	0.294463	2.65728
Q9I324	AEIASLVQAVGEDVGLAR	High	Unambiguous	1	0	2	1	899.951	1798.89	513.548	0.461672	3.44031
Q9I6M4	TGTFFATEQLGIVPDLTTFAK	High	Unambiguous	1	0	2	1	1129.26	2257.51	146.677	0.165538	2.00929
O52762	NPDNYFAEVEQAAFTPANVVPGIGFSPDK	High	Unambiguous	1	0	3	1	1032.34	3095	168.825	0.174142	2.65026
Q9HV43	KDVNPDEAVAVGAAIQGAVLAGDVK	High	Unambiguous	1	1	2	1	1204.32	2407.64	146.562	0.176409	4.034
Q9HV43	KDVNPDEAVAVGAAIQGAVLAGDVK	High	Unambiguous	1	1	2	1	1204.43	2407.84	232.666	0.280046	5.05304
G3XD76	LAESQKPLVATLLAEDAAPSSTAEAYLK	High	Unambiguous	1	0	3	1	963.283	2887.83	105.049	0.10111	2.34714
G3XD33	VVYGLMSGDSSALQGQIDALLK	High	Unambiguous	1	0	3	1	756.086	2266.24	470.256	0.355072	3.7977
G3XD33	VVYGLMSGDSSALQGQIDALLK	High	Unambiguous	1	0	2	1	1133.44	2265.87	302.745	0.342886	4.84982
P00282	NVMGHNWVLSTAADMQGVVTDGMASGLDK	High	Unambiguous	1	0	3	1	1002.85	3006.54	714.108	0.715154	5.29223
P00282	NVMGHNWVLSTAADMQGVVTDGMASGLDK	High	Unambiguous	1	0	3	1	1002.53	3005.59	397.189	0.397771	4.93989
O52762	VDDDYYSQPAALFHLFTDEQK	High	Unambiguous	1	0	3	1	835.011	2503.02	348.24	0.290449	3.1676
G3XDA1	SIGGIALQQWGTTGGAASQLVLDASPELR	High	Unambiguous	1	0	3	1	966.913	2898.73	762.558	0.736254	2.12136
Q9I3D1	AQMNYDLIPSVIYTHPEIAWVGK	High	Unambiguous	1	0	3	1	882.954	2646.85	568.401	0.501205	3.04604
P08308	GVDFVHTDVWVSMGEPVEAWGER	High	Unambiguous	1	0	3	1	868.525	2603.56	521.714	0.452535	4.39948
G3XD11	DSDVGYAAGLQAGILQELSK	High	Unambiguous	1	0	2	1	1018.43	2035.85	399.497	0.406495	4.89477
G3XD11	DSDVGYAAGLQAGILQELSK	High	Unambiguous	1	0	2	1	1018.82	2036.63	781.718	0.795411	4.88463
Q9I6J1	AAFGDNAPVDSWDLVFKPENIQK	High	Unambiguous	1	0	3	1	855.006	2563	677.769	0.578649	2.59157
Q9I6J1	AAFGDNAPVDSWDLVFKPENIQK	High	Unambiguous	1	0	3	1	855	2562.99	670.977	0.57285	2.05226
P48632	NYDNTTDDFINWDGDIGKPDWGTPSQYIDDK	High	Unambiguous	1	0	3	1	1203.31	3607.9	649.043	0.780055	3.99227
G3XD11	RDSDVGYAAGLQAGILQELSK	High	Unambiguous	1	1	3	1	731.689	2193.05	875.56	0.63949	3.09279
G3XD33	VVYGLMSGDSSALQGQIDALLK	High	Unambiguous	1	0	2	1	1133.89	2266.78	706.704	0.800406	5.61964
Q9I662	GYGFITPESGPDVFVHFR	High	Unambiguous	1	0	3	1	676.314	2026.93	957.91	0.646585	4.12117
G3XD89	VEAQVYYNYADHIMDNFR	High	Unambiguous	1	0	3	1	750.73	2250.18	962.498	0.721236	2.69074
P42512	LFGLTHELLGGVTYAQGETR	High	Unambiguous	1	0	3	1	721.908	2163.71	732.697	0.528061	3.97889
P42512	LFGLTHELLGGVTYAQGETR	High	Unambiguous	1	0	3	1	722.068	2164.19	955.426	0.688583	4.73901
Q9I788	MHIQSSQQNPSFVAELSQAVAGR	High	Unambiguous	1	0	2	1	1243.64	2486.27	420.125	0.522052	4.46488
Q9I788	SGHGEGLLDALDLATGTDR	High	Unambiguous	1	0	2	1	949.521	1898.03	57.4175	0.054487	5.18585
Q9I788	SGHGEGLLDALDLATGTDR	High	Unambiguous	1	0	3	1	633.842	1899.51	836.62	0.529281	3.89741
Q9I788	SGHGEGLLDALDLATGTDR	High	Unambiguous	1	0	2	1	949.876	1898.74	431.49	0.409468	5.37495
Q9I788	SGHGEGLLDALDLATGTDR	High	Unambiguous	1	0	3	1	633.559	1898.66	389.161	0.2462	3.05566
Q9HV43	AKLESLVEDLVQR	High	Unambiguous	1	1	2	1	750.555	1500.1	173.709	0.130268	3.33165
Q9I1L9	NVWAIGDLAGEPMLAHR	High	Unambiguous	1	0	2	1	925.813	1850.62	368.218	0.340591	4.11878
Q9I1L9	NVWAIGDLAGEPMLAHR	High	Unambiguous	1	0	2	1	926.276	1851.54	868.13	0.802993	3.81034
Q9I788	SGIDVSEISIEGDEQEILYDK	High	Unambiguous	1	0	2	1	1170.82	2340.63	648.643	0.758625	4.02217
Q9I788	SGIDVSEISIEGDEQEILYDK	High	Unambiguous	1	0	2	1	1170.35	2339.69	245.137	0.286701	3.56892
G3XDA1	VLEEAALGEQSGHSQGLLDALDLASKPER	High	Unambiguous	1	0	3	1	1012.56	3035.67	698.189	0.705996	4.86672
G3XD89	VEAQVYYNYADHIMDNFR	High	Unambiguous	1	0	3	1	750.573	2249.7	751.863	0.563399	3.29737
G3XDA1	VLEEAALGEQSGHSQGLLDALDLASKPER	High	Unambiguous	1	0	3	1	1012.75	3036.23	883.977	0.893863	4.34712
G3XD33	VVYGLMSGDSSALQGQIDALLK	High	Unambiguous	1	0	3	1	756.184	2266.54	599.269	0.452484	5.29597
Q9I5Y8	AALGWEHAPFEIPAQIYAEWDAK	High	Unambiguous	1	0	3	1	872.276	2614.81	588.265	0.512433	3.39635
P53641	YVEAFWNLVNWDFVAK	High	Unambiguous	1	0	2	1	1001.31	2001.62	315.892	0.316048	3.05183
P53641	YVEAFWNLVNWDFVAK	High	Unambiguous	1	0	2	1	1001.68	2002.35	678.261	0.678597	3.4613
P14165	TVGWISHWQEMLSGPYK	High	Unambiguous	1	0	2	1	1010.35	2019.69	350.435	0.353761	3.32312
P14165	TVGWISHWQEMLSGPYK	High	Unambiguous	1	0	3	1	674.045	2020.12	564.553	0.37994	2.38398
P14165	TVGWISHWQEMLSGPYK	High	Unambiguous	1	0	2	1	1010.27	2019.52	270.264	0.272828	3.22106
P14165	TVGWISHWQEMLSGPYK	High	Unambiguous	1	0	3	1	674.314	2020.93	965.593	0.649838	2.48979
G3XD33	STASDAAFIAGGDLHYTLFSNPSHTLWGK	High	Unambiguous	1	0	3	1	1022.61	3065.83	439.139	0.448577	2.51605
G3XDA1	MHIQSLQQSPSFAVELHQAASGR	High	Unambiguous	1	0	3	1	841.702	2523.09	330.555	0.277915	3.50866
G3XDA1	MHIQSLQQSPSFAVELHQAASGR	High	Unambiguous	1	0	3	1	842.078	2524.22	778.617	0.654624	5.33323
P14165	IFILHADHEQNASTSTVR	High	Unambiguous	1	0	3	1	680.334	2038.99	-21.1264	-0.0143591	3.11453
P14165	IFILHADHEQNASTSTVR	High	Unambiguous	1	0	3	1	680.619	2039.84	397.882	0.270431	3.86187
Q9HWZ6	ARPVGVLHMTDEAGGDAK	High	Unambiguous	1	0	3	1	609.014	1825.03	613.85	0.373202	3.18937
Q9HWZ6	ARPVGVLHMTDEAGGDAK	High	Unambiguous	1	0	3	1	608.931	1824.78	477.317	0.290194	3.23686
Q9I406	IFTSIFQVLNNIYDFHLPLEK	High	Unambiguous	1	0	3	1	851.405	2552.2	329.992	0.280643	2.07916
Q9I1R3	LIGLLANVPDRDKYEVPPFTISNDLIGVGIPK	High	Unambiguous	1	2	3	1	1155.78	3465.33	407.903	0.470981	3.29263
Q9I406	IFTSIFQVLNNIYDFHLPLEK	High	Unambiguous	1	0	3	1	851.589	2552.75	546.156	0.464481	2.78703
Q9HU18	KLQIFDLPFLFDNIQAVDR	High	Unambiguous	1	1	3	1	765.245	2293.72	646.502	0.493979	3.87679
Q9HU18	KLQIFDLPFLFDNIQAVDR	High	Unambiguous	1	1	3	1	765.234	2293.69	632.283	0.483114	3.71868
G3XDA8	ASGVSGNLSSVGSDTLANLMTMWAEEYKR	High	Unambiguous	1	1	3	1	1026.47	3077.41	961.02	0.984871	2.71785
Q9I2A8	LVDSMIEDGLWDAFNDYHMGITAENLAEK	High	Unambiguous	1	0	3	1	1100.5	3299.48	596.614	0.655779	3.67814
Q9I2A8	LVDSMIEDGLWDAFNDYHMGITAENLAEK	High	Unambiguous	1	0	3	1	1100.73	3300.17	807.066	0.887103	3.88402
Q9I6J2	ELPFYNLFFQTAHPPVVELAK	High	Unambiguous	1	0	3	1	820.938	2460.8	204.982	0.168105	2.66213
P30718	GYLSPYFVNKPDTMAAELDSPLLLLVDKK	High	Unambiguous	1	1	3	1	1080.85	3240.54	873.859	0.943101	4.70572
P30718	GYLSPYFVNKPDTMAAELDSPLLLLVDKK	High	Unambiguous	1	1	3	1	1080.44	3239.3	491.441	0.530381	3.61176
Q9I685	IMDGSFANQVLAQIHLFEQK	High	Unambiguous	1	0	3	1	764.386	2291.14	862.391	0.658053	2.50833
Q9HWW1	TKVDVDVDPWVYMIGFGYK	High	Unambiguous	1	1	2	1	1116.92	2232.83	325.171	0.362908	4.6937
Q9HWW1	TKVDVDVDPWVYMIGFGYK	High	Unambiguous	1	1	2	1	1117.4	2233.79	754.913	0.842523	4.49212
Q9HWW1	TKVDVDVDPWVYMIGFGYK	High	Unambiguous	1	1	3	1	745.245	2233.72	724.582	0.539115	4.27069
Q9HWW1	TKVDVDVDPWVYMIGFGYK	High	Unambiguous	1	1	3	1	745.41	2234.22	945.742	0.703665	4.32239
Q9I5Y8	AALGWEHAPFEIPAQIYAEWDAK	High	Unambiguous	1	0	3	1	872.329	2614.97	648.383	0.564801	4.07068
G3XCX6	VHYVSVSQSLADAAEELTFAFSER	High	Unambiguous	1	0	3	1	886.582	2657.73	542.608	0.480441	2.22224
Q9HWW1	WGVELVAATPFNHQVDVK	High	Unambiguous	1	0	2	1	1005.89	2010.77	362.51	0.36433	5.39054
Q9HWW1	WGVELVAATPFNHQVDVK	High	Unambiguous	1	0	2	1	1005.92	2010.83	392.996	0.39497	4.98447
Q9I6J1	VLHVYNWSDYIAPDTLEK	High	Unambiguous	1	0	2	1	1082.63	2164.24	540.425	0.58449	4.71662
Q9HWD2	LGHTPVPVQLAIGAEENFVGQVDLIK	High	Unambiguous	1	0	3	1	915.795	2745.37	317.619	0.290568	3.63228
Q9HWD2	LGHTPVPVQLAIGAEENFVGQVDLIK	High	Unambiguous	1	0	3	1	916.175	2746.51	733.134	0.670695	4.02743
Q9HUD3	TLADALEGADVFVGLSGANLLEPEDLKR	High	Unambiguous	1	1	3	1	972.498	2915.48	672.701	0.653309	3.75884
Q9HUD3	TLADALEGADVFVGLSGANLLEPEDLKR	High	Unambiguous	1	1	3	1	972.425	2915.26	597.285	0.580067	3.42432
Q9HY79	DILESEEEHIDYLETQLGLIQK	High	Unambiguous	1	0	3	1	873.305	2617.9	990.644	0.863614	3.64959
Q9HY79	DILESEEEHIDYLETQLGLIQK	High	Unambiguous	1	0	3	1	872.856	2616.55	475.419	0.414456	3.72294
Q9I1R3	IPLLTANKVDLVLANFTITPER	High	Unambiguous	1	1	3	1	814.097	2440.28	769.115	0.625137	2.55599
Q9HTZ7	GVIAAIQSGALIGAETEHLEIINLDVPK	High	Unambiguous	1	0	3	1	958.426	2873.26	585.748	0.560674	3.78622
Q9HXG8	SIPIVFSTVTDPVGAHLTPSWEASGTNVTGVSDMLALDK	High	Unambiguous	1	0	3	1	1339.06	4015.15	531.531	0.711016	4.04835
Q9HXG8	SIPIVFSTVTDPVGAHLTPSWEASGTNVTGVSDMLALDK	High	Unambiguous	1	0	3	1	1339.5	4016.48	861.968	1.15303	4.50517
P00282	NVMGHNWVLSTAADMQGVVTDGMASGLDK	High	Unambiguous	1	0	3	1	1002.76	3006.28	626.224	0.627141	3.23409
Q9HU15	AYVGHSLATASADQLISALGTFK	High	Unambiguous	1	0	3	1	774.722	2322.15	403.546	0.312239	1.91534
Q9HU15	AYVGHSLATASADQLISALGTFK	High	Unambiguous	1	0	3	1	774.725	2322.16	407.569	0.315352	3.82541
G3XDA1	EITDQLHQVMSEVALLR	High	Unambiguous	1	0	2	1	991.844	1982.68	324.009	0.321099	3.40795
Q9I3F5	VALQNVASAFNEFLGLQLHPSSTEEGR	High	Unambiguous	1	0	3	1	972.705	2916.1	559.229	0.543285	2.53125
G3XDA1	EITDQLHQVMSEVALLR	High	Unambiguous	1	0	3	1	661.809	1983.41	693.44	0.458141	2.27155
Q9I3D1	AQMNYDLIPSVIYTHPEIAWVGK	High	Unambiguous	1	0	3	1	883.189	2647.55	835.098	0.736374	2.79708
Q9I3D1	AQMNYDLIPSVIYTHPEIAWVGK	High	Unambiguous	1	0	3	1	883.21	2647.61	858.701	0.757187	2.66341
Q9I7C4	EALLKPLQLVAGVVER	High	Unambiguous	1	0	2	1	868.71	1736.41	787.293	0.682995	1.73729
Q9HZ48	AAGFTPLAHGSQPWQDGTVFENLVLSK	High	Unambiguous	1	0	3	1	958.189	2872.55	733.523	0.701847	4.00471
Q9HVZ0	ERPSLPAVALTTDSSTITSIANDYSYNEVFSK	High	Unambiguous	1	0	3	1	1159.86	3477.56	245.393	0.284387	4.19691
Q9I1R3	DKYEVPPFTISNDLIGVGIPK	High	Unambiguous	1	1	3	1	768.436	2303.29	460.854	0.353665	3.71036
Q9HZP7	VLVADNAAYAHQLPENVAPLIAELGK	High	Unambiguous	1	0	3	1	906.546	2717.62	426.27	0.385983	3.24912
Q9HZP7	VLVADNAAYAHQLPENVAPLIAELGK	High	Unambiguous	1	0	3	1	906.829	2718.47	738.022	0.668271	2.94403
Q9I685	DGQPWDANMVLDDGGDLTEILHK	High	Unambiguous	1	0	3	1	847.277	2539.82	252.405	0.213634	1.5933
Q9HTD9	DIGGAHGVLVTAVSNSAFGQAIGMAR	High	Unambiguous	1	0	3	1	834.566	2501.68	962.945	0.802222	2.74627
Q9HV43	KTAEDYLGEPVTEAVITVPAYFNDSQR	High	Unambiguous	1	1	3	1	1005.88	3015.62	709.275	0.712462	2.46358
Q9I0L4	GITNLHIPSDVIVDASMPAMIR	High	Unambiguous	1	0	3	1	784.724	2352.16	821.452	0.643532	1.74429
P00282	NVMGHNWVLSTAADMQGVVTDGMASGLDK	High	Unambiguous	1	0	3	1	1002.66	3005.97	525.419	0.526189	4.09219
Q9I6J1	AAFGDNAPVDSWDLVFKPENIQK	High	Unambiguous	1	0	3	1	854.61	2561.82	214.226	0.182897	2.44091
G3XDA1	EITDQLHQVMSEVALLR	High	Unambiguous	1	0	3	1	661.615	1982.83	399.849	0.264172	3.27174
Q9I3F5	VALQNVASAFNEFLGLQLHPSSTEEGR	High	Unambiguous	1	0	3	1	972.647	2915.93	500.047	0.48579	3.82842
P08308	FAGVPVFNGLTDEYHPTQMLADVLTMR	High	Unambiguous	1	0	3	1	1008.82	3024.46	653.574	0.658472	1.48711
Q9HUD3	GNLVAVISDGTAILGLGNLGPLASKPVMEGK	High	Unambiguous	1	0	3	1	998.156	2992.45	267.114	0.266371	4.08691
Q9HWW1	WGVELVAATPFNHQVDVK	High	Unambiguous	1	0	3	1	671.308	2011.91	928.144	0.62187	4.51967
Q9I6J1	VLHVYNWSDYIAPDTLEK	High	Unambiguous	1	0	2	1	1082.37	2163.72	300.018	0.32448	4.19138
Q9HWK6	LETHSGSLPDDVLLHFAGAGK	High	Unambiguous	1	0	3	1	722.636	2165.89	826.839	0.596455	4.53155
Q9HWK6	LETHSGSLPDDVLLHFAGAGK	High	Unambiguous	1	0	3	1	722.596	2165.77	771.504	0.556538	5.3379
Q9I788	SFAGQGTITTLFGR	High	Unambiguous	1	0	2	1	728.729	1456.45	475.803	0.346327	3.77993
Q9I788	SFAGQGTITTLFGR	High	Unambiguous	1	0	2	1	728.613	1456.22	315.307	0.229506	3.64337
Q9I402	DASIPFSYLGTEPGKPIGYSHDLQLK	High	Unambiguous	1	0	3	1	945.66	2834.96	537.779	0.507922	2.52681
Q9I1L9	LEDIAGTIHAHPTLGEAVQEAALR	High	Unambiguous	1	0	3	1	838.557	2513.66	533.787	0.447014	5.42832
Q9HTP2	GVFNVLPGYGHTVGK	High	Unambiguous	1	0	3	1	515.98	1545.92	713.783	0.367556	3.40125
Q9HWD2	HADDNEPFSSLAFK	High	Unambiguous	1	0	2	1	789.557	1578.11	242.641	0.19141	2.82951
Q9HWD2	HADDNEPFSSLAFK	High	Unambiguous	1	0	2	1	789.611	1578.21	311.424	0.245671	3.4332
Q9I0L5	KPGDVDMVIFR	High	Unambiguous	1	0	2	1	639.233	1277.46	616.231	0.393362	3.13868
Q9I0L5	KPGDVDMVIFR	High	Unambiguous	1	0	2	1	639.141	1277.27	471.947	0.30126	3.37697
P30718	DKFENMGAQLVK	High	Unambiguous	1	1	2	1	690.668	1380.33	456.194	0.314705	3.3948
G3XDA1	VGHDDGYLSTSLNPGVAR	High	Unambiguous	1	0	3	1	620.583	1859.73	982.756	0.608624	4.00662
G3XDA1	VGHDDGYLSTSLNPGVAR	High	Unambiguous	1	0	3	1	620.441	1859.31	753.617	0.466717	2.78094
Q9I5E3	IIRPSAEYTGVEQR	High	Unambiguous	1	0	2	1	810.305	1619.6	461.731	0.373738	3.45959
Q9HUD3	GNLVAVISDGTAILGLGNLGPLASKPVMEGK	High	Unambiguous	1	0	3	1	998.357	2993.06	468.602	0.467299	4.11405
P30718	GYLSPYFVNKPDTMAAELDSPLLLLVDK	High	Unambiguous	1	0	3	1	1037.58	3110.74	361.019	0.37421	4.29154
P30718	GYLSPYFVNKPDTMAAELDSPLLLLVDK	High	Unambiguous	1	0	3	1	1038.02	3112.05	781.212	0.809757	3.71766
P08308	FAGVPVFNGLTDEYHPTQMLADVLTMR	High	Unambiguous	1	0	3	1	1009.08	3025.24	912.014	0.918848	1.80505
Q9I672	NPPPTLGQHTDEVLETLLGLDAAALER	High	Unambiguous	1	0	3	1	958.086	2872.24	611.242	0.584855	3.73808
Q9I672	NPPPTLGQHTDEVLETLLGLDAAALER	High	Unambiguous	1	0	3	1	957.931	2871.78	449.091	0.429704	2.29237
P05384	ALDAVIESVTGALK	High	Unambiguous	1	0	2	1	693.992	1386.98	138.454	0.0960031	3.09365
P53641	YVEAFWNLVNWDFVAK	High	Unambiguous	1	0	2	1	1001.39	2001.77	389.342	0.389534	2.8916
Q9HUA7	LELVSTSYDGIIPALLTDKFDMIGSGMTLTQER	High	Unambiguous	1	1	3	1	1206.17	3616.49	457.848	0.551681	4.11772
Q9HUA7	LELVSTSYDGIIPALLTDKFDMIGSGMTLTQER	High	Unambiguous	1	1	3	1	1206.2	3616.6	487.531	0.587448	3.74932
P53641	YVEAFWNLVNWDFVAK	High	Unambiguous	1	0	2	1	1001.45	2001.9	454.495	0.45472	2.74669
Q9HTD7	TQLQDAVPMTLGQEFHAFATTLGEDLDR	High	Unambiguous	1	0	3	1	1036.22	3106.66	695.036	0.719246	3.06694
Q9I788	RVLEEATLGER	High	Unambiguous	1	1	2	1	636.884	1272.76	55.0235	0.0350139	3.40869
Q9I788	RVLEEATLGER	High	Unambiguous	1	1	2	1	637.094	1273.18	385.835	0.245524	3.18585
P53641	YVEAFWNLVNWDFVAK	High	Unambiguous	1	0	2	1	1001.35	2001.7	355.423	0.355599	3.26039
Q9I1R3	AQQVDFSIPYFSSGQQFIVK	High	Unambiguous	1	0	2	1	1145.37	2289.72	248.846	0.284824	2.80711
Q9I5T4	SAPTSWADFWDIK	High	Unambiguous	1	0	2	1	762.362	1523.72	-0.428077	-0.000326134	1.94608
Q9I1R3	AQQVDFSIPYFSSGQQFIVK	High	Unambiguous	1	0	2	1	1145.4	2289.79	276.149	0.316074	3.31705
Q9HVD1	VGDQNLGSSLNFEDR	High	Unambiguous	1	0	2	1	826.239	1651.47	423.111	0.34923	3.81894
P0C2B2	EYVELSSPVPVSQPGK	High	Unambiguous	1	0	2	1	858.799	1716.59	411.277	0.352852	3.18796
P09591	VQEEVEIVGIK	High	Unambiguous	1	0	2	1	621.964	1242.92	182.04	0.11311	2.84814
P09591	VQEEVEIVGIK	High	Unambiguous	1	0	2	1	622.262	1243.52	661.601	0.411083	3.33063
Q9I6M4	SVGGGFPISGVAGK	High	Unambiguous	1	0	2	1	616.839	1232.67	5.657	0.00348659	1.97189
G3XD11	VIDNTGTWGIR	High	Selected	1	0	2	1	616.872	1232.74	887.372	0.546463	1.97521
G3XDA1	LIDQGMSAAFEK	High	Unambiguous	1	0	2	1	655.711	1310.42	587.784	0.384895	3.57538
G3XDA1	LIDQGMSAAFEK	High	Unambiguous	1	0	2	1	655.666	1310.33	519.09	0.339912	3.94775
Q9I6M5	VNNPATGEIIGSVPK	High	Unambiguous	1	0	2	1	748.389	1495.77	-26.6271	-0.0199145	3.00888
G3XD11	VIDNTGTWGIR	High	Unambiguous	1	0	2	1	616.551	1232.1	367.234	0.226151	3.87445
G3XD11	VIDNTGTWGIR	High	Unambiguous	1	0	2	1	616.707	1232.41	620.167	0.381912	3.59851
Q9HV60	TEEAVSDTWITSK	High	Unambiguous	1	0	2	1	734.13	1467.25	375.971	0.275719	3.59349
Q9HV60	TEEAVSDTWITSK	High	Unambiguous	1	0	2	1	734.095	1467.18	327.949	0.240501	3.01688
Q9I083	EIEGLELNAGR	High	Unambiguous	1	0	2	1	601.264	1201.52	749.414	0.449881	3.54284
Q9I1L9	VISSTEALAPGSLPK	High	Unambiguous	1	0	2	1	735.756	1470.51	465.658	0.342217	4.14715
Q9I1L9	VISSTEALAPGSLPK	High	Unambiguous	1	0	2	1	735.814	1470.62	543.56	0.399468	3.7584
P53593	INIDSNALYR	High	Unambiguous	1	0	2	1	590.226	1179.44	702.287	0.413864	3.24539
P53593	INIDSNALYR	High	Unambiguous	1	0	2	1	590.195	1179.38	649.88	0.38298	3.54331
Q9I5W4	IEDAGQASLAVGLNTQR	High	Unambiguous	1	0	2	1	872.533	1744.06	663.109	0.577867	2.398
Q9I5W4	IEDAGQASLAVGLNTQR	High	Unambiguous	1	0	2	1	872.639	1744.27	784.275	0.683458	2.20113
Q9HXG8	IPLIASDTDSVK	High	Unambiguous	1	0	2	1	630.267	1259.53	665.38	0.418753	2.45177
Q9I402	MGMNIISAK	High	Unambiguous	1	0	2	1	483.076	965.144	672.471	0.324298	2.21291
G3XDA1	SGIDVSGISNYK	High	Unambiguous	1	0	2	1	620.733	1240.46	674.998	0.418371	2.98557
Q9I788	ASELATLTAER	High	Unambiguous	1	0	2	1	581.686	1162.36	648.612	0.376717	3.68949
Q9I788	ASELATLTAER	High	Unambiguous	1	0	2	1	581.547	1162.09	409.854	0.238046	3.14604
Q9I788	ELDAGQALIDR	High	Unambiguous	1	0	2	1	601	1200.99	308.46	0.185172	3.11388
Q9I788	ELDAGQALIDR	High	Unambiguous	1	0	2	1	600.93	1200.85	192.451	0.115531	2.94416
Q9I788	QDAPPAASLSAAEIK	High	Unambiguous	1	0	2	1	735.366	1469.72	653.424	0.479863	3.25503
Q9I456	ASSALDASTIYGNPAGLSK	High	Unambiguous	1	0	2	1	912.734	1824.46	845.828	0.770938	3.91578
P53593	ATIDPLVGAQPYQGR	High	Unambiguous	1	0	2	1	793.736	1586.46	398.129	0.315683	3.40189
Q9I456	ASSALDASTIYGNPAGLSK	High	Unambiguous	1	0	2	1	912.286	1823.57	355.248	0.323794	3.62732
P53593	ATIDPLVGAQPYQGR	High	Unambiguous	1	0	2	1	793.784	1586.56	458.247	0.363351	3.25132
Q9HV43	FDLADIPPAPR	High	Unambiguous	1	0	2	1	606.543	1212.08	360.874	0.218625	2.45808
Q9I0L5	WFEGVPSPVK	High	Unambiguous	1	0	2	1	573.722	1146.44	731.252	0.418861	2.38694
Q9I0L5	WFEGVPSPVK	High	Unambiguous	1	0	2	1	573.461	1145.91	275.832	0.157997	2.91986
Q51404	MSQVLGGWAQQVR	High	Unambiguous	1	0	2	1	730.789	1460.57	563.488	0.411275	1.88459
P28810	AQVISNLVGASVGAAGQR	High	Unambiguous	1	0	2	1	849.754	1698.5	336.499	0.285676	2.68346
G3XDA1	TGPQPSQDAQPAVMSSAVVFK	High	Unambiguous	1	0	2	1	1073.35	2145.68	288.873	0.309825	4.67669
P05384	ALDAVIESVTGALK	High	Unambiguous	1	0	2	1	694.257	1387.51	520.831	0.36114	2.7579
Q9HV46	TPGGDVEYEIVEVR	High	Unambiguous	1	0	2	1	782.067	1563.13	228.022	0.178173	2.07554
Q9I0L5	ITVNADMSLSVPK	High	Unambiguous	1	0	2	1	688.487	1375.97	900.254	0.618803	3.20791
Q9I0L5	ITVNADMSLSVPK	High	Unambiguous	1	0	2	1	688.239	1375.47	539.298	0.370695	2.50604
Q9HV43	ASSGLSEDEIQQMVR	High	Unambiguous	1	0	2	1	826.197	1651.39	973.677	0.803177	4.12676
P08308	YLLDLSR	High	Unambiguous	1	0	2	1	440.621	880.235	843.478	0.370917	1.99394
Q9I0L5	ENSEDIYAGVEWK	High	Unambiguous	1	0	2	1	770.64	1540.27	373.997	0.287921	3.38432
Q9I323	VWAADQVQDSVALR	High	Unambiguous	1	0	2	1	779.772	1558.54	472.01	0.367649	1.66885
Q9I788	QDAPPAASLSAAEIK	High	Unambiguous	1	0	2	1	735.041	1469.07	211.44	0.155278	2.87169
Q9HVS6	AQLLTEALGGK	High	Unambiguous	1	0	2	1	551.188	1101.37	669.697	0.368545	2.88364
Q9HW72	VSQAAVDELLK	High	Unambiguous	1	0	2	1	587.131	1173.25	513.113	0.300851	2.69045
Q9I0L5	ENSEDIYAGVEWK	High	Unambiguous	1	0	2	1	770.741	1540.48	505.843	0.389422	3.98002
G3XDA1	SLSTALAGIR	High	Unambiguous	1	0	2	1	495.128	989.249	678	0.335128	2.64487
G3XDA1	SLSTALAGIR	High	Unambiguous	1	0	2	1	494.912	988.817	241.188	0.119216	2.12857
Q9I6J1	VVYDVYDSNEVLEAK	High	Unambiguous	1	0	2	1	872.197	1743.39	309.365	0.269588	2.24907
Q9HVW4	ILGPVVDAEGIAK	High	Unambiguous	1	0	2	1	641.664	1282.32	452.555	0.290029	3.67743
Q9I6J1	VVYDVYDSNEVLEAK	High	Unambiguous	1	0	2	1	872.628	1744.25	803.853	0.700497	3.4768
Q9HVW4	ILGPVVDAEGIAK	High	Unambiguous	1	0	2	1	641.787	1282.57	643.983	0.41271	3.52007
P30718	AAVEEGVVPGGGVALVR	High	Unambiguous	1	0	2	1	790.535	1580.06	116.017	0.0916464	2.90036
P30718	AAVEEGVVPGGGVALVR	High	Unambiguous	1	0	2	1	790.776	1580.54	420.52	0.332186	3.70614
Q9HVW4	TIAGWGEVVAK	High	Unambiguous	1	0	2	1	566.37	1131.73	984.209	0.556383	2.29224
G3XD47	YASAELTPAGVEVVR	High	Unambiguous	1	0	2	1	781.902	1562.8	623.565	0.486949	3.22666
Q9HY81	SQIVNDLPLGR	High	Unambiguous	1	0	2	1	606.855	1212.7	849.165	0.514456	3.38397
Q9HY81	SQIVNDLPLGR	High	Unambiguous	1	0	2	1	606.851	1212.7	842.818	0.51061	2.62882
Q9HVS6	AQLLTEALGGK	High	Unambiguous	1	0	2	1	551.139	1101.27	581.081	0.319778	3.06849
P21175	IALAGPVTGPVAQYGDMQR	High	Unambiguous	1	0	2	1	973.235	1945.46	751.648	0.730602	3.20712
Q9HV43	MNALSQASTPLAQK	High	Unambiguous	1	0	2	1	730.657	1460.31	376.831	0.275041	3.09715
Q9I3D1	FLPAADEQIAK	High	Unambiguous	1	0	2	1	601.946	1202.88	202.262	0.121624	2.17577
P08308	LTLTEDPK	High	Unambiguous	1	0	2	1	459.186	917.364	944.658	0.432889	2.56427
Q9I636	VGIMDEER	High	Unambiguous	1	0	2	1	475.091	949.175	769.44	0.364886	2.69921
Q9HWZ6	VEGWGNADAAR	High	Unambiguous	1	0	2	1	573.583	1146.16	545.244	0.312298	2.78348
Q9HWZ6	VEGWGNADAAR	High	Unambiguous	1	0	2	1	573.297	1145.59	46.7474	0.0267753	3.06364
G3XCX6	ALSADLDSQSSR	High	Unambiguous	1	0	2	1	625.625	1250.24	512.835	0.32042	3.833
G3XCX6	ALSADLDSQSSR	High	Unambiguous	1	0	2	1	625.596	1250.19	466.921	0.291733	3.03832
Q9I585	LTAESAQLTQAK	High	Unambiguous	1	0	2	1	631.204	1261.4	572.23	0.360699	3.77743
Q9I131	YALSEEPADR	High	Unambiguous	1	0	2	1	575.87	1150.73	169.89	0.0977322	3.0686
Q9I585	LTAESAQLTQAK	High	Unambiguous	1	0	2	1	631.163	1261.32	507.838	0.320111	3.91103
Q9I131	YALSEEPADR	High	Unambiguous	1	0	2	1	576.276	1151.55	876.187	0.504043	2.76997
Q9I0L5	ALQYAVDNDR	High	Unambiguous	1	0	2	1	582.927	1164.85	242.976	0.14148	3.24639
Q9I0L5	ALQYAVDNDR	High	Unambiguous	1	0	2	1	582.937	1164.87	259.223	0.150941	3.54086
Q9I3D1	ASEEGVMVAER	High	Unambiguous	1	0	2	1	589.358	1177.71	133.659	0.0786955	2.83925
Q9I3D1	ASEEGVMVAER	High	Unambiguous	1	0	2	1	589.66	1178.31	646.073	0.380392	3.12657
Q9I685	YADLPAAEK	High	Unambiguous	1	0	2	1	489.659	978.311	835.812	0.4085	2.34658
Q9HXZ4	TEASDLGGTMR	High	Unambiguous	1	0	2	1	569.039	1137.07	-394.829	-0.224563	2.74108
G3XD11	DSDVGYAAGLQAGILQELSK	High	Unambiguous	1	0	2	1	1018.18	2035.36	157.88	0.160646	3.3735
G3XDA1	TGPQPSQDAQPAVMSSAVVFK	High	Unambiguous	1	0	2	1	1073.19	2145.37	140.458	0.150645	3.67387
G3XDA1	TGPQPSQDAQPAVMSSAVVFK	High	Unambiguous	1	0	2	1	1073.3	2145.59	243.916	0.261607	3.88188
Q9I0L5	ITVNADMSLSVPK	High	Unambiguous	1	0	2	1	688.225	1375.44	518.076	0.356107	2.67591
O68822	AVDDATGGAISAVLK	High	Unambiguous	1	0	2	1	694.249	1387.49	-181.916	-0.126226	1.85612
Q9HUD3	DLSLAYSPGVAEPVR	High	Unambiguous	1	0	2	1	787.62	1574.23	261.013	0.205394	2.40151
Q9HXL0	AGDVPVEIVVESK	High	Unambiguous	1	0	2	1	671.624	1342.24	383.555	0.257313	2.73524
Q9I130	LTPQTPALDSPVPQSPTLQR	High	Unambiguous	1	0	2	1	1073.76	2146.51	165.374	0.177458	2.63163
Q9I788	QDAPPAASLSAAEIK	High	Unambiguous	1	0	2	1	735.323	1469.64	595.828	0.437566	3.21634
Q9I788	QDAPPAASLSAAEIK	High	Unambiguous	1	0	2	1	735.256	1469.5	503.658	0.369878	2.90457
Q9HWW1	GGFATVDPDDSSSDIK	High	Unambiguous	1	0	2	1	806.422	1611.84	694.675	0.559463	2.89028
P00282	DSVTFDVSK	High	Unambiguous	1	0	2	1	499.514	998.022	539.222	0.268933	2.95298
P00282	DSVTFDVSK	High	Unambiguous	1	0	2	1	499.653	998.298	816.776	0.40736	2.61722
Q9HV60	GVVSLSGNVK	High	Unambiguous	1	0	2	1	480.737	960.467	953.513	0.457473	2.72825
Q9HVW4	LYATLDR	High	Unambiguous	1	0	2	1	426.603	852.199	865.212	0.368348	1.97929
P72151	FGAQTGTATAGQVAVK	High	Unambiguous	1	0	2	1	754.587	1508.17	912.523	0.687491	4.0298
Q9I5W4	EFGQNLDDTR	High	Unambiguous	1	0	2	1	597.997	1194.99	375.094	0.224032	2.5228
Q9I3D1	FLPAADEQIAK	High	Unambiguous	1	0	2	1	601.929	1202.85	173.842	0.104535	1.62115
Q9HWW1	GGFATVDPDDSSSDIK	High	Unambiguous	1	0	2	1	806.13	1611.25	331.431	0.266921	3.01066
Q9HWW1	GGFATVDPDDSSSDIK	High	Unambiguous	1	0	2	1	806.138	1611.27	342.42	0.275771	2.20649
P09591	TTLTAALTK	High	Unambiguous	1	0	2	1	460.439	919.871	353.926	0.162726	1.74628
Q9I456	TGFAYEPSPTSNEDR	High	Unambiguous	1	0	2	1	836.251	1671.5	458.42	0.382948	3.03128
P11436	LPYEGLEK	High	Unambiguous	1	0	2	1	475.092	949.176	709.291	0.336383	1.77313
G3XD11	YYATYENISDTSSGNK	High	Unambiguous	1	0	2	1	907.012	1813.02	124.048	0.112437	4.53772
G3XD11	YYATYENISDTSSGNK	High	Unambiguous	1	0	2	1	907.311	1813.61	453.332	0.410899	3.5768
Q9HUD3	DAELAYQYTGK	High	Unambiguous	1	0	2	1	629.902	1258.8	159.847	0.100591	2.4286
P00282	DSVTFDVSK	High	Unambiguous	1	0	2	1	499.605	998.203	721.26	0.359722	2.41368
P00282	DSVTFDVSK	High	Unambiguous	1	0	2	1	499.343	997.678	195.033	0.0972712	2.24463
Q9I788	VLEEATLGER	High	Unambiguous	1	0	2	1	559.123	1117.24	580.836	0.324278	3.28354
Q9I788	VLEEATLGER	High	Unambiguous	1	0	2	1	559.111	1117.21	559.518	0.312376	3.55292
Q9I690	NPTATFESTEVK	High	Unambiguous	1	0	2	1	662.368	1323.73	64.3257	0.0425721	2.67927
Q9I0L5	GPLTTPVGGGIR	High	Unambiguous	1	0	2	1	563.229	1125.45	718.894	0.404249	2.23812
Q9HV60	GVVSLSGNVK	High	Unambiguous	1	0	2	1	480.578	960.148	621.352	0.29811	2.30449
G3XDA1	QVATPSEAQQLAQR	High	Unambiguous	1	0	2	1	764.129	1527.25	300.711	0.229562	3.65413
P53593	NLVTYQTDANGQPVSK	High	Unambiguous	1	0	2	1	868.801	1736.6	996.8	0.864657	3.42991
G3XDA1	QVATPSEAQQLAQR	High	Unambiguous	1	0	2	1	764.157	1527.31	337.169	0.257394	3.31414
Q9I747	EVLVSSVSTGGSGGEDR	High	Unambiguous	1	0	2	1	818.664	1636.32	328.721	0.268858	3.60456
G3XDA1	GGDAFNAVEEGK	High	Unambiguous	1	0	2	1	597.609	1194.21	560.022	0.334205	3.78633
Q9I747	EVLVSSVSTGGSGGEDR	High	Unambiguous	1	0	2	1	818.703	1636.4	377.377	0.308653	3.57863
G3XDA1	GGDAFNAVEEGK	High	Unambiguous	1	0	2	1	597.353	1193.7	130.874	0.0781018	3.8858
Q9HU83	VLTNDPGTGVMR	High	Unambiguous	1	0	2	1	630.652	1260.3	520.817	0.328021	2.99205
Q9HU83	VLTNDPGTGVMR	High	Unambiguous	1	0	2	1	630.673	1260.34	554.444	0.3492	2.92098
Q9I1L9	SVAVELAGGGSQR	High	Unambiguous	1	0	2	1	616.083	1231.16	418.223	0.257342	4.40683
Q9I1L9	SVAVELAGGGSQR	High	Unambiguous	1	0	2	1	616.176	1231.35	570.086	0.350786	4.2276
Q9I130	LGYSSQALANQR	High	Unambiguous	1	0	2	1	654.348	1307.69	13.6098	0.00889857	3.181
Q9I130	LGYSSQALANQR	High	Unambiguous	1	0	2	1	654.672	1308.34	509.202	0.332934	2.32607
P72151	FGAQTGTATAGQVAVK	High	Unambiguous	1	0	2	1	754.108	1507.21	276.648	0.208426	3.06476
Q9HY81	IPEFQAR	High	Unambiguous	1	0	2	1	430.917	860.827	424.076	0.182451	1.34759
Q9HZT6	LGLSALDTPASTSSISGEEVR	High	Unambiguous	1	0	2	1	1045.95	2090.9	400.618	0.418659	2.39438
G3XDA1	TGPQPSQDAQPAVMSSAVVFK	High	Unambiguous	1	0	2	1	1073.08	2145.16	43.8287	0.0470077	4.38788
P27726	MLDSALALAAAR	High	Unambiguous	1	0	2	1	601.679	1202.35	-254.761	-0.153195	1.84756
Q9I788	SGIDVSEISIEGDEQEILYDK	High	Unambiguous	1	0	2	1	1170.72	2340.43	562.535	0.657917	4.65161
Q9I130	LTFSADEDTALTLIPTQR	High	Unambiguous	1	0	2	1	996.863	1992.72	346.82	0.345437	2.03422
Q9HV43	LIDYLVDEFK	High	Unambiguous	1	0	2	1	628.197	1255.39	578.537	0.362934	3.44197
Q9I130	LTFSADEDTALTLIPTQR	High	Unambiguous	1	0	2	1	996.797	1992.59	280.148	0.279031	2.13216
P14756	AFYLLANSPGWDTR	High	Unambiguous	1	0	2	1	806.208	1611.41	380.367	0.306347	2.49213
Q9I5Y4	VLPAVEILEQR	High	Unambiguous	1	0	2	1	634.162	1267.32	453.313	0.287115	1.89265
Q9I788	SGIDVSEISIEGDEQEILYDK	High	Unambiguous	1	0	2	1	1170.35	2339.7	250.251	0.292683	4.19108
P14756	AFYLLANSPGWDTR	High	Unambiguous	1	0	2	1	806.116	1611.22	266.011	0.214245	2.38521
P30718	MLVGVNVLADAVK	High	Unambiguous	1	0	2	1	665.192	1329.38	462.947	0.307573	3.21672
Q9I6K7	LNLVTVDSDFGGWK	High	Unambiguous	1	0	2	1	776.279	1551.55	493.246	0.382459	2.14354
Q9I3D1	NLTGGIATLFK	High	Unambiguous	1	0	2	1	568.167	1135.33	594.657	0.337364	2.64506
Q9I3D1	NLTGGIATLFK	High	Unambiguous	1	0	2	1	567.816	1134.62	-23.8433	-0.0135269	2.37022
Q9HVW4	GTVYPVSYTMTNLAGGWK	High	Unambiguous	1	0	2	1	973.594	1946.18	631.659	0.614273	3.44767
Q9I5H5	NAFDQLLASEDFAK	High	Unambiguous	1	0	2	1	784.854	1568.7	-36.7485	-0.0288248	2.33314
Q9I788	SFAGQGTITTLFGR	High	Unambiguous	1	0	2	1	728.89	1456.77	696.505	0.506972	3.26231
Q9HVW4	GTVYPVSYTMTNLAGGWK	High	Unambiguous	1	0	2	1	973.213	1945.42	239.392	0.232803	3.29037
Q9I1L9	TSLLIVGGGPGGYVAAIR	High	Unambiguous	1	0	2	1	851.24	1701.47	295.401	0.251234	3.90965
Q9HT29	VEYLPYAESVELIK	High	Unambiguous	1	0	2	1	827.633	1654.26	835.018	0.690091	2.62479
Q9I6H6	EQPAMNLPLPMTDNIR	High	Unambiguous	1	0	2	1	921.166	1841.32	768.849	0.707307	2.51135
Q9I6H6	EQPAMNLPLPMTDNIR	High	Unambiguous	1	0	2	1	921.339	1841.67	957.272	0.880646	2.04655
G3XCX6	IEPLAAEASAAGVGDIQALR	High	Unambiguous	1	0	3	1	651.661	1952.97	473.127	0.307855	2.19124
Q9I788	SFAGQGTITTLFGR	High	Unambiguous	1	0	2	1	728.748	1456.49	500.959	0.364638	4.40963
Q9I788	SFAGQGTITTLFGR	High	Unambiguous	1	0	2	1	728.8	1456.59	572.989	0.417067	3.64041
G3XD47	IGIEAAYPPFSLK	High	Unambiguous	1	0	2	1	703.758	1406.51	524.26	0.368495	2.30228
Q9I1L9	TSLLIVGGGPGGYVAAIR	High	Unambiguous	1	0	2	1	851.722	1702.44	862.633	0.733656	5.08663
Q9HWD2	MDFPEPVISVAVEPK	High	Unambiguous	1	0	2	1	829.671	1658.34	292.208	0.242219	3.54781
Q9I0L5	ATQVYDQDTWLPQETLDAVR	High	Unambiguous	1	0	2	1	1175.72	2350.44	556.247	0.65335	4.79894
Q9I3D1	LGAEVTVLEALDK	High	Unambiguous	1	0	2	1	679.753	1358.5	546.484	0.370996	3.8872
P08308	ELLPYQVNMEIMK	High	Unambiguous	1	0	2	1	804.673	1608.34	323.827	0.260327	1.69836
P30718	EMLPVLEAVAK	High	Unambiguous	1	0	2	1	600.752	1200.5	689.408	0.413531	2.38574
Q9I3D1	TSVPGVFAIGDVVR	High	Unambiguous	1	0	2	1	708.953	1416.9	81.2866	0.0575828	1.94414
Q9I3D1	TSVPGVFAIGDVVR	High	Unambiguous	1	0	2	1	709.271	1417.53	528.802	0.374599	3.07248
Q9I0L5	ATQVYDQDTWLPQETLDAVR	High	Unambiguous	1	0	2	1	1175.3	2349.59	193.851	0.227691	4.18612
P72173	GYLPIEGIAAYDQGVQK	High	Unambiguous	1	0	2	1	912.134	1823.26	725.69	0.661081	2.96521
Q9I1L9	AVSELSTAFAQSLEMGAR	High	Unambiguous	1	0	2	1	935.269	1869.53	861.5	0.804608	4.75707
Q9I5E3	TGASVLGTLEPELSFDQQR	High	Unambiguous	1	0	2	1	1024.8	2048.59	272.326	0.278866	4.39503
Q9I1R3	VIAYDDTPFAFTALR	High	Unambiguous	1	0	2	1	850.692	1700.38	298.561	0.253757	4.29479
Q9I130	VLVTFLWR	High	Unambiguous	1	0	2	1	517.748	1034.49	841.577	0.434935	2.53754
Q9I130	VLVTFLWR	High	Unambiguous	1	0	2	1	517.759	1034.51	862.126	0.445555	3.02354
Q9HZK4	VPTPNVSMAILNLNLEK	High	Unambiguous	1	0	2	1	927.3	1853.59	309.472	0.286729	4.15089
G3XD89	FGLTYEEGDWSAGSLWR	High	Unambiguous	1	0	2	1	987.678	1974.35	226.126	0.223176	1.4045
Q9HZK4	VPTPNVSMAILNLNLEK	High	Unambiguous	1	0	2	1	927.306	1853.61	315.796	0.292588	3.24812
Q9I1R3	VIAYDDTPFAFTALR	High	Unambiguous	1	0	2	1	850.742	1700.48	357.231	0.303623	4.13262
G3XD89	GPQTVLWGPGASAGTILFER	High	Unambiguous	1	0	2	1	1029.5	2058	445.367	0.458078	4.07028
G3XD11	DSDVGYAAGLQAGILQELSK	High	Unambiguous	1	0	2	1	1018.25	2035.5	229.861	0.233888	5.04713
Q9HX91	GFLANPYASEQPLFTITAQNVDQYK	High	Unambiguous	1	0	3	1	939.49	2816.46	377.489	0.35426	4.89481
Q9HWD2; Q9I244	VEVVTPEDYMGDVMGDLNR	High	Unambiguous	1	0	2	1	1070.7	2140.4	664.705	0.710893	4.91141
Q9HWD2; Q9I244	VEVVTPEDYMGDVMGDLNR	High	Unambiguous	1	0	2	1	1070.33	2139.65	317.037	0.339067	4.68059
P15276	ETISDLEEALDTLK	High	Unambiguous	1	0	2	1	789.222	1577.44	406.586	0.320552	3.11208
P15276	ETISDLEEALDTLK	High	Unambiguous	1	0	2	1	789.212	1577.42	394.741	0.311213	3.56825
G3XD11	DSDVGYAAGLQAGILQELSK	High	Unambiguous	1	0	2	1	1018.29	2035.58	267.292	0.271974	4.66956
Q9I1L9	AVSELSTAFAQSLEMGAR	High	Unambiguous	1	0	2	1	934.754	1868.5	310.07	0.289593	4.50763
Q9HTD9	ADLQEALDFAGEGLVK	High	Unambiguous	1	0	2	1	838.615	1676.22	220.746	0.184969	1.64019
Q9HWD2; Q9I244	AEVPLGEMFGYATDVR	High	Unambiguous	1	0	2	1	878.149	1755.29	256.015	0.224633	4.5507
Q9I5E3	TGASVLGTLEPELSFDQQR	High	Unambiguous	1	0	2	1	1025.28	2049.55	740.931	0.758724	3.91016
Q9HWD2	YAEAPSNIVEALVK	High	Unambiguous	1	0	2	1	752.291	1503.58	-153.007	-0.115046	2.4638
Q9HX33	NLLTQGMVVADTYYR	High	Unambiguous	1	0	2	1	872.774	1744.54	382.634	0.333633	3.89367
Q9HX33	NLLTQGMVVADTYYR	High	Unambiguous	1	0	2	1	873.26	1745.51	940.6	0.820144	3.03861
Q9HWD2	GNITEGLVFENEVVGGVVPK	High	Unambiguous	1	0	2	1	1029.65	2058.28	579.531	0.596074	3.59887
Q9HWD2	GNITEGLVFENEVVGGVVPK	High	Unambiguous	1	0	2	1	1029.81	2058.61	735.955	0.756963	3.63482
Q9I636	ISSQLLANWLR	High	Unambiguous	1	0	2	1	650.954	1300.9	126.344	0.0821704	2.94214
Q9HZ48	AGATPPTTLDELFVAADK	High	Unambiguous	1	0	2	1	909.259	1817.51	317.619	0.288546	1.95481
P28810	LIGQGVEEGAQLLLDGR	High	Unambiguous	1	0	2	1	884.781	1768.55	336.431	0.297398	4.0047
Q9I636	WGSLYDALYGTDVISEEGGAEK	High	Unambiguous	1	0	2	1	1180.75	2360.49	166.323	0.196269	4.10507
G3XD11	QQNLLGSYDAFLPIGDNNTK	High	Unambiguous	1	0	2	1	1104.92	2208.82	331.113	0.365565	4.56811
G3XD11	QQNLLGSYDAFLPIGDNNTK	High	Unambiguous	1	0	2	1	1105.26	2209.5	638.819	0.705286	4.4693
Q9HWK6	LSVPQVSYFADSLYK	High	Unambiguous	1	0	2	1	859.354	1717.7	475.878	0.408514	2.52228
Q9HWD2; Q9I244	AEVPLGEMFGYATDVR	High	Unambiguous	1	0	2	1	878.694	1756.38	877.134	0.769616	4.92912
P28810	LIGQGVEEGAQLLLDGR	High	Unambiguous	1	0	2	1	884.796	1768.58	352.864	0.311925	3.79133
P72173	GYLPIEGIAAYDQGVQK	High	Unambiguous	1	0	2	1	911.927	1822.85	498.894	0.454477	3.15957
Q9I0I6	TQQSTQEIQGMIDR	High	Selected	1	0	2	1	817.782	1634.56	-136.759	-0.111786	1.60319
Q9I1R3	VASFDSNPPFGFVDAK	High	Unambiguous	1	0	2	1	849.72	1698.43	362.212	0.307485	3.86392
Q9I130	VSYQLSADLPDLQQADR	High	Unambiguous	1	0	2	1	960.662	1920.32	711.953	0.683101	4.5724
Q9I788	SLATALVGIR	High	Unambiguous	1	0	2	1	500.985	1000.96	347.159	0.173686	2.84992
P08308	NNMGNSLLLIGAK	High	Unambiguous	1	0	2	1	672.944	1344.88	112.289	0.0754995	2.1315
Q9I0L5	IAWMEVYAGEK	High	Unambiguous	1	0	2	1	648.953	1296.9	208.274	0.135027	2.4442
Q9HTP2	SPNIVFADAPDLK	High	Unambiguous	1	0	2	1	693.972	1386.94	152.119	0.105473	3.92561
Q9I0L5	IAWMEVYAGEK	High	Unambiguous	1	0	2	1	649.152	1297.3	514.808	0.333758	2.33032
Q9HWD2	VYSGVLSSGDSVLNSVK	High	Unambiguous	1	0	2	1	855.978	1710.95	33.2844	0.028473	3.40771
P53593	QLFAEYGLPVSK	High	Unambiguous	1	0	2	1	676.811	1352.61	657.71	0.444522	3.58936
P53593	QLFAEYGLPVSK	High	Unambiguous	1	0	2	1	676.48	1351.95	168.336	0.113772	3.83292
Q9I2W9	FALSDAEVTELAK	High	Unambiguous	1	0	2	1	697.913	1394.82	787.964	0.549101	2.69598
Q9HVS1	AIPALAESWDIGDDGK	High	Unambiguous	1	0	2	1	829.661	1658.32	306.622	0.25416	2.81919
Q9I3D1	GVTIDVPAMVAR	High	Unambiguous	1	0	2	1	615.198	1229.39	583.874	0.358695	3.24157
Q9I130	AEQASLVQLGGAPAETWDQPR	High	Unambiguous	1	0	2	1	1112.86	2224.71	273.935	0.304629	4.60478
Q9I6J1	SGYDVVVPSNSFLAK	High	Unambiguous	1	0	2	1	792.307	1583.61	502.334	0.39755	3.11769
Q9HYT1	VSAIPDEAPTELLR	High	Unambiguous	1	0	2	1	756.301	1511.59	518.194	0.391446	1.55799
Q9I1L9	EIAADQVLVAVGR	High	Unambiguous	1	0	2	1	671.273	1341.54	585.23	0.392325	3.21585
Q9I1L9	EIAADQVLVAVGR	High	Unambiguous	1	0	2	1	671.253	1341.5	556.278	0.372915	3.88755
Q9I6J1	SGYDVVVPSNSFLAK	High	Unambiguous	1	0	2	1	792.229	1583.45	403.772	0.319547	2.65347
Q9HV59	APVAGIAMGLVK	High	Unambiguous	1	0	2	1	564.24	1127.47	716.869	0.403836	3.00605
Q9HV59	APVAGIAMGLVK	High	Unambiguous	1	0	2	1	564.319	1127.63	857.394	0.482998	2.86109
Q9I083	EIFNQVQYVVQSGPAK	High	Unambiguous	1	0	2	1	904.31	1807.61	372.804	0.336817	4.22053
Q9I083	EIFNQVQYVVQSGPAK	High	Unambiguous	1	0	2	1	904.837	1808.67	956.491	0.864161	4.60574
Q9I129	SSGFYELEQLDGK	High	Unambiguous	1	0	2	1	736.911	1472.82	84.7892	0.0624341	3.62274
Q9I129	SSGFYELEQLDGK	High	Unambiguous	1	0	2	1	736.88	1472.75	42.4327	0.0312451	3.34305
Q9HYT1	VSAIPDEAPTELLR	High	Unambiguous	1	0	2	1	756.268	1511.53	474.644	0.358549	2.13343
Q9HV43	IINEPTAAALAYGLDK	High	Unambiguous	1	0	2	1	830.714	1660.42	316.874	0.262989	3.73451
Q9I130	VSYQLSADLPDLQQADR	High	Unambiguous	1	0	2	1	960.213	1919.42	243.888	0.234005	4.11947
G3XD11	LFGGATLGLVK	High	Unambiguous	1	0	1	1	1075.66	1075.66	7.93834	0.00853889	1.33239
Q9I1R3	VASFDSNPPFGFVDAK	High	Unambiguous	1	0	2	1	849.619	1698.23	243.796	0.20696	3.9631
Q9HWD2; Q9I244	AGDIAALIGMK	High	Unambiguous	1	0	2	1	530.529	1060.05	438.727	0.232435	2.92934
P09591	LVETLDSYIPEPVR	High	Unambiguous	1	0	2	1	816.089	1631.17	185.575	0.151324	2.63306
P09591	LVETLDSYIPEPVR	High	Unambiguous	1	0	2	1	816.188	1631.37	307.131	0.250445	3.09856
Q9I5I4	IGLVEQVVDSGEAR	High	Unambiguous	1	0	2	1	736.691	1472.37	407.471	0.299853	3.4146
Q9HXZ5	VQLVGDDLFVTNTK	High	Unambiguous	1	0	2	1	775.28	1549.55	468.416	0.362747	2.99953
Q9I1R3	LIGLLANVPDR	High	Unambiguous	1	0	2	1	591.193	1181.38	571.361	0.337304	2.69614
Q9HXZ5	VQLVGDDLFVTNTK	High	Unambiguous	1	0	2	1	775.24	1549.47	416.871	0.32283	4.43943
P42512	AFGSLEQQLGGGWK	High	Unambiguous	1	0	2	1	739.252	1477.5	-166.829	-0.123265	3.04318
Q9HV43	IINEPTAAALAYGLDK	High	Unambiguous	1	0	2	1	830.76	1660.51	371.956	0.308704	4.96181
Q9I585	DLNAFYQSPLGK	High	Unambiguous	1	0	2	1	677.115	1353.22	397.704	0.268984	3.46123
Q9I585	DLNAFYQSPLGK	High	Unambiguous	1	0	2	1	677.213	1353.42	543.356	0.367495	3.49571
Q9I3D1	GVTIDVPAMVAR	High	Unambiguous	1	0	2	1	615.268	1229.53	697.929	0.428763	3.08301
Q9I2F8	ALLAGNDSMALGAVSAVR	High	Unambiguous	1	0	2	1	858.57	1716.13	129.579	0.111173	2.74212
Q9HVS5	VLPGLAESWDVSDDGK	High	Unambiguous	1	0	2	1	844.561	1688.11	176.081	0.148597	2.52002
Q9HVS5	VLPGLAESWDVSDDGK	High	Unambiguous	1	0	2	1	844.661	1688.32	295.272	0.249183	3.92048
Q9I788	ALPLTLGGLGK	High	Unambiguous	1	0	1	1	1039.6	1039.6	-50.3767	-0.0523742	1.93178
P42512	AFGSLEQQLGGGWK	High	Unambiguous	1	0	2	1	739.707	1478.41	449.246	0.331935	3.78367
Q9I5E3	FSSPQEATAELLK	High	Unambiguous	1	0	2	1	710.968	1420.93	138.778	0.0985834	2.83612
Q9I5E3	FSSPQEATAELLK	High	Unambiguous	1	0	2	1	711.178	1421.35	434.002	0.3083	2.87152
P30718	GDNEEQNVGIALLR	High	Unambiguous	1	0	2	1	764.788	1528.57	519.201	0.396612	3.32064
Q9I788	ALPLTLGGLGK	High	Unambiguous	1	0	1	1	1039.68	1039.68	31.5788	0.0328309	2.11152
P30718	GDNEEQNVGIALLR	High	Unambiguous	1	0	2	1	764.488	1527.97	126.649	0.0967459	3.00773
Q9I2A8	EEQDAFAAASQQK	High	Unambiguous	1	0	2	1	711.954	1422.9	176.687	0.125682	2.64605
Q9HXZ4	SSGHPVVGLITEWQDATGATEIR	High	Unambiguous	1	0	3	1	809.348	2426.03	748.34	0.604712	2.26166
Q9I5W4	GLAYGTNVLTQLSGTNAAHAPLLK	High	Unambiguous	1	0	3	1	804.552	2411.64	553.09	0.444373	2.36048
G3XD33	STASDAAFIAGGDLHYTLFSNPSHTLWGK	High	Unambiguous	1	0	3	1	1022.71	3066.11	530.319	0.541717	2.94057
P21175	IALAGPVTGPVAQYGDMQR	High	Unambiguous	1	0	2	1	972.352	1943.7	-156.595	-0.15221	2.06554
Q9I323	VWAADQVQDSVALR	High	Selected	1	0	2	1	779.622	1558.24	278.851	0.217197	2.06047
Q9I2A8	EEQDAFAAASQQK	High	Unambiguous	1	0	2	1	712.135	1423.26	430.498	0.306224	3.0901
Q9I5W4	ADWLEIR	High	Unambiguous	1	0	2	1	452.099	903.191	795.844	0.359114	2.55268
Q9I1L9	AGQLGIPTVLVEGAALGGTCLNVGCIPSK	High	Unambiguous	1	0	3	1	913.295	2737.87	-214.483	-0.195785	3.3461
Q9HVZ0	ERPSLPAVALTTDSSTITSIANDYSYNEVFSK	High	Unambiguous	1	0	3	1	1160.14	3478.41	489.765	0.56759	4.65582
P21175	VAVFEGLNAGDKDFNALISK	High	Unambiguous	1	1	2	1	1054.82	2108.63	252.05	0.265674	3.1566
G3XD33	AVDPSLSINSTFDQLAAAGVAHATPAAAAAEVGVVGVQELPHDLALAA	High	Unambiguous	1	0	3	1	1536.59	4607.75	297.174	0.456298	4.01957
G3XD47	FNAAIDALR	High	Unambiguous	1	0	2	1	496.155	991.303	773.395	0.383038	2.51851
Q9HTL9	TVIHTDNAPAAIGTYSQAIK	High	Unambiguous	1	0	3	1	691.504	2072.5	683.019	0.47153	3.97061
Q9I685	DGQPWDANMVLDDGGDLTEILHK	High	Selected	1	0	3	1	847.544	2540.62	566.886	0.479808	1.56714
G3XCX6	FAATPLER	High	Unambiguous	1	0	2	1	453.179	905.35	952.284	0.430665	2.21209
Q9I6J0	AADNAYAFIDYLLRPEVIAK	High	Unambiguous	1	0	3	1	752.466	2255.38	973.276	0.730993	2.26551
P13794	ASLDGQYGLEK	High	Unambiguous	1	0	2	1	591.198	1181.39	682.08	0.402626	2.69414
Q9HVW4	LYATLDR	High	Unambiguous	1	0	2	1	426.63	852.254	929.583	0.395752	1.57552
Q9I3F5	VLAVLGDSVTTDHISPAGNIK	High	Unambiguous	1	0	3	1	703.592	2108.76	770.212	0.540981	2.49759
Q9HWD2	FSAADVDEK	High	Unambiguous	1	0	2	1	491.688	982.369	933.961	0.458319	2.31182
P04739	STQDPMFTPK	High	Unambiguous	1	0	2	1	576.667	1152.33	683.803	0.393713	2.67839
Q9I2N5	QTLLITLYAK	High	Unambiguous	1	0	1	1	1163.57	1163.57	-118.593	-0.138007	2.01718
Q9HX91	LVEGGNGLENFDTANPFPIPQNGLEVIWNHITR	High	Unambiguous	1	0	3	1	1222.21	3664.6	754.769	0.921281	2.90756
Q9I5W4	GLAYGTNVLTQLSGTNAAHAPLLK	High	Unambiguous	1	0	3	1	804.795	2412.37	855.062	0.686987	1.67905
Q9I0Q1	YNIEGVTAGDDYAAMHQALTR	High	Unambiguous	1	0	3	1	765.71	2295.12	-413.762	-0.316675	1.46875
G3XDA5	DFTLVAGQLEHSK	High	Unambiguous	1	0	3	1	482.537	1445.6	590.905	0.284569	2.09468
Q9I0L5	DWGYEVAR	High	Unambiguous	1	0	2	1	498.37	995.733	276.336	0.13754	2.36938
Q9I1R3	IPLLTANKVDLVLANFTITPER	High	Unambiguous	1	1	3	1	814.14	2440.4	821.455	0.667679	2.14439
Q9HV60	GVVSLSGNVK	High	Unambiguous	1	0	2	1	480.611	960.214	689.922	0.331008	1.51548
G3XD11	LFGGATLGLVK	High	Unambiguous	1	0	1	1	1075.6	1075.6	-46.0805	-0.0495666	1.52621
Q9I1R3	LIGLLANVPDRDKYEVPPFTISNDLIGVGIPK	High	Unambiguous	1	2	3	1	1156.13	3466.38	710.689	0.82059	3.13727
